# Supplementary material for: Pol θ-mediated end-joining uses microhomologies containing mismatches
Source: Nat Commun. 2025 Jul 2;16:6085. doi: 10.1038/s41467-025-61258-3 (PMC12222517; doi:10.1038/s41467-025-61258-3)
Supplement: Supplementary file 3 — Supplementary Data 1 [file 41467_2025_61258_MOESM3_ESM.xlsx]

## Sheet: barcode for each oligo
Pool name	Sequence	Barcode	Extend
oligo 0N	TGACTATACAGCTAAGGGATCCTCTCACCGAGCGTATCTGCTGGGTTGTGGgtaactcaCATATGCTGGGAGAACCAAGATTGGGCAG	GTAACTCA	NA
oligo 1N	TGACTATACAGCTAAGGGATCCTCTCACCGAGCGTATCTGCTGGGTTGTGGcctcgcgaCATATGCTGGGAGAACCAAGATTGGGCAGa	CCTCGCGA	A
oligo 1N	TGACTATACAGCTAAGGGATCCTCTCACCGAGCGTATCTGCTGGGTTGTGGtgtagtggCATATGCTGGGAGAACCAAGATTGGGCAGt	TGTAGTGG	T
oligo 1N	TGACTATACAGCTAAGGGATCCTCTCACCGAGCGTATCTGCTGGGTTGTGGacggaccgCATATGCTGGGAGAACCAAGATTGGGCAGc	ACGGACCG	C
oligo 1N	TGACTATACAGCTAAGGGATCCTCTCACCGAGCGTATCTGCTGGGTTGTGGcgatattaCATATGCTGGGAGAACCAAGATTGGGCAGg	CGATATTA	G
oligo 2N	TGACTATACAGCTAAGGGATCCTCTCACCGAGCGTATCTGCTGGGTTGTGGctgacgcaCATATGCTGGGAGAACCAAGATTGGGCAGaa	CTGACGCA	AA
oligo 2N	TGACTATACAGCTAAGGGATCCTCTCACCGAGCGTATCTGCTGGGTTGTGGatttggttCATATGCTGGGAGAACCAAGATTGGGCAGat	ATTTGGTT	AT
oligo 2N	TGACTATACAGCTAAGGGATCCTCTCACCGAGCGTATCTGCTGGGTTGTGGcacactggCATATGCTGGGAGAACCAAGATTGGGCAGac	CACACTGG	AC
oligo 2N	TGACTATACAGCTAAGGGATCCTCTCACCGAGCGTATCTGCTGGGTTGTGGtaaggataCATATGCTGGGAGAACCAAGATTGGGCAGag	TAAGGATA	AG
oligo 2N	TGACTATACAGCTAAGGGATCCTCTCACCGAGCGTATCTGCTGGGTTGTGGctaaaatcCATATGCTGGGAGAACCAAGATTGGGCAGta	CTAAAATC	TA
oligo 2N	TGACTATACAGCTAAGGGATCCTCTCACCGAGCGTATCTGCTGGGTTGTGGatgaagtaCATATGCTGGGAGAACCAAGATTGGGCAGtt	ATGAAGTA	TT
oligo 2N	TGACTATACAGCTAAGGGATCCTCTCACCGAGCGTATCTGCTGGGTTGTGGtcccttcgCATATGCTGGGAGAACCAAGATTGGGCAGtc	TCCCTTCG	TC
oligo 2N	TGACTATACAGCTAAGGGATCCTCTCACCGAGCGTATCTGCTGGGTTGTGGgaagagacCATATGCTGGGAGAACCAAGATTGGGCAGtg	GAAGAGAC	TG
oligo 2N	TGACTATACAGCTAAGGGATCCTCTCACCGAGCGTATCTGCTGGGTTGTGGtgactcacCATATGCTGGGAGAACCAAGATTGGGCAGca	TGACTCAC	CA
oligo 2N	TGACTATACAGCTAAGGGATCCTCTCACCGAGCGTATCTGCTGGGTTGTGGcgttagcgCATATGCTGGGAGAACCAAGATTGGGCAGct	CGTTAGCG	CT
oligo 2N	TGACTATACAGCTAAGGGATCCTCTCACCGAGCGTATCTGCTGGGTTGTGGtgcatcgcCATATGCTGGGAGAACCAAGATTGGGCAGcc	TGCATCGC	CC
oligo 2N	TGACTATACAGCTAAGGGATCCTCTCACCGAGCGTATCTGCTGGGTTGTGGccctggatCATATGCTGGGAGAACCAAGATTGGGCAGcg	CCCTGGAT	CG
oligo 2N	TGACTATACAGCTAAGGGATCCTCTCACCGAGCGTATCTGCTGGGTTGTGGaagtgcacCATATGCTGGGAGAACCAAGATTGGGCAGga	AAGTGCAC	GA
oligo 2N	TGACTATACAGCTAAGGGATCCTCTCACCGAGCGTATCTGCTGGGTTGTGGctctgttgCATATGCTGGGAGAACCAAGATTGGGCAGgt	CTCTGTTG	GT
oligo 2N	TGACTATACAGCTAAGGGATCCTCTCACCGAGCGTATCTGCTGGGTTGTGGtctgcaacCATATGCTGGGAGAACCAAGATTGGGCAGgc	TCTGCAAC	GC
oligo 2N	TGACTATACAGCTAAGGGATCCTCTCACCGAGCGTATCTGCTGGGTTGTGGaactcttcCATATGCTGGGAGAACCAAGATTGGGCAGgg	AACTCTTC	GG
oligo 3N	TGACTATACAGCTAAGGGATCCTCTCACCGAGCGTATCTGCTGGGTTGTGGttcctgggCATATGCTGGGAGAACCAAGATTGGGCAGaaa	TTCCTGGG	AAA
oligo 3N	TGACTATACAGCTAAGGGATCCTCTCACCGAGCGTATCTGCTGGGTTGTGGggggtttaCATATGCTGGGAGAACCAAGATTGGGCAGaat	GGGGTTTA	AAT
oligo 3N	TGACTATACAGCTAAGGGATCCTCTCACCGAGCGTATCTGCTGGGTTGTGGcctcacccCATATGCTGGGAGAACCAAGATTGGGCAGaac	CCTCACCC	AAC
oligo 3N	TGACTATACAGCTAAGGGATCCTCTCACCGAGCGTATCTGCTGGGTTGTGGaccgcgaaCATATGCTGGGAGAACCAAGATTGGGCAGaag	ACCGCGAA	AAG
oligo 3N	TGACTATACAGCTAAGGGATCCTCTCACCGAGCGTATCTGCTGGGTTGTGGtggttaaaCATATGCTGGGAGAACCAAGATTGGGCAGata	TGGTTAAA	ATA
oligo 3N	TGACTATACAGCTAAGGGATCCTCTCACCGAGCGTATCTGCTGGGTTGTGGtcaaacgaCATATGCTGGGAGAACCAAGATTGGGCAGatt	TCAAACGA	ATT
oligo 3N	TGACTATACAGCTAAGGGATCCTCTCACCGAGCGTATCTGCTGGGTTGTGGattaacgcCATATGCTGGGAGAACCAAGATTGGGCAGatc	ATTAACGC	ATC
oligo 3N	TGACTATACAGCTAAGGGATCCTCTCACCGAGCGTATCTGCTGGGTTGTGGttcactgcCATATGCTGGGAGAACCAAGATTGGGCAGatg	TTCACTGC	ATG
oligo 3N	TGACTATACAGCTAAGGGATCCTCTCACCGAGCGTATCTGCTGGGTTGTGGaaccaatcCATATGCTGGGAGAACCAAGATTGGGCAGaca	AACCAATC	ACA
oligo 3N	TGACTATACAGCTAAGGGATCCTCTCACCGAGCGTATCTGCTGGGTTGTGGcttcccagCATATGCTGGGAGAACCAAGATTGGGCAGact	CTTCCCAG	ACT
oligo 3N	TGACTATACAGCTAAGGGATCCTCTCACCGAGCGTATCTGCTGGGTTGTGGacttgtgaCATATGCTGGGAGAACCAAGATTGGGCAGacc	ACTTGTGA	ACC
oligo 3N	TGACTATACAGCTAAGGGATCCTCTCACCGAGCGTATCTGCTGGGTTGTGGgtaaatagCATATGCTGGGAGAACCAAGATTGGGCAGacg	GTAAATAG	ACG
oligo 3N	TGACTATACAGCTAAGGGATCCTCTCACCGAGCGTATCTGCTGGGTTGTGGccaggcacCATATGCTGGGAGAACCAAGATTGGGCAGaga	CCAGGCAC	AGA
oligo 3N	TGACTATACAGCTAAGGGATCCTCTCACCGAGCGTATCTGCTGGGTTGTGGcgtggattCATATGCTGGGAGAACCAAGATTGGGCAGagt	CGTGGATT	AGT
oligo 3N	TGACTATACAGCTAAGGGATCCTCTCACCGAGCGTATCTGCTGGGTTGTGGcaacttatCATATGCTGGGAGAACCAAGATTGGGCAGagc	CAACTTAT	AGC
oligo 3N	TGACTATACAGCTAAGGGATCCTCTCACCGAGCGTATCTGCTGGGTTGTGGggtgcttcCATATGCTGGGAGAACCAAGATTGGGCAGagg	GGTGCTTC	AGG
oligo 3N	TGACTATACAGCTAAGGGATCCTCTCACCGAGCGTATCTGCTGGGTTGTGGgggtctggCATATGCTGGGAGAACCAAGATTGGGCAGtaa	GGGTCTGG	TAA
oligo 3N	TGACTATACAGCTAAGGGATCCTCTCACCGAGCGTATCTGCTGGGTTGTGGttgaacggCATATGCTGGGAGAACCAAGATTGGGCAGtat	TTGAACGG	TAT
oligo 3N	TGACTATACAGCTAAGGGATCCTCTCACCGAGCGTATCTGCTGGGTTGTGGtttctcgtCATATGCTGGGAGAACCAAGATTGGGCAGtac	TTTCTCGT	TAC
oligo 3N	TGACTATACAGCTAAGGGATCCTCTCACCGAGCGTATCTGCTGGGTTGTGGataaaagcCATATGCTGGGAGAACCAAGATTGGGCAGtag	ATAAAAGC	TAG
oligo 3N	TGACTATACAGCTAAGGGATCCTCTCACCGAGCGTATCTGCTGGGTTGTGGcacccatcCATATGCTGGGAGAACCAAGATTGGGCAGtta	CACCCATC	TTA
oligo 3N	TGACTATACAGCTAAGGGATCCTCTCACCGAGCGTATCTGCTGGGTTGTGGttagaaacCATATGCTGGGAGAACCAAGATTGGGCAGttt	TTAGAAAC	TTT
oligo 3N	TGACTATACAGCTAAGGGATCCTCTCACCGAGCGTATCTGCTGGGTTGTGGagtaaccgCATATGCTGGGAGAACCAAGATTGGGCAGttc	AGTAACCG	TTC
oligo 3N	TGACTATACAGCTAAGGGATCCTCTCACCGAGCGTATCTGCTGGGTTGTGGaaagtatcCATATGCTGGGAGAACCAAGATTGGGCAGttg	AAAGTATC	TTG
oligo 3N	TGACTATACAGCTAAGGGATCCTCTCACCGAGCGTATCTGCTGGGTTGTGGacgtatgaCATATGCTGGGAGAACCAAGATTGGGCAGtca	ACGTATGA	TCA
oligo 3N	TGACTATACAGCTAAGGGATCCTCTCACCGAGCGTATCTGCTGGGTTGTGGgtcggttaCATATGCTGGGAGAACCAAGATTGGGCAGtct	GTCGGTTA	TCT
oligo 3N	TGACTATACAGCTAAGGGATCCTCTCACCGAGCGTATCTGCTGGGTTGTGGagcgacctCATATGCTGGGAGAACCAAGATTGGGCAGtcc	AGCGACCT	TCC
oligo 3N	TGACTATACAGCTAAGGGATCCTCTCACCGAGCGTATCTGCTGGGTTGTGGgatggagtCATATGCTGGGAGAACCAAGATTGGGCAGtcg	GATGGAGT	TCG
oligo 3N	TGACTATACAGCTAAGGGATCCTCTCACCGAGCGTATCTGCTGGGTTGTGGagtagattCATATGCTGGGAGAACCAAGATTGGGCAGtga	AGTAGATT	TGA
oligo 3N	TGACTATACAGCTAAGGGATCCTCTCACCGAGCGTATCTGCTGGGTTGTGGtgtattctCATATGCTGGGAGAACCAAGATTGGGCAGtgt	TGTATTCT	TGT
oligo 3N	TGACTATACAGCTAAGGGATCCTCTCACCGAGCGTATCTGCTGGGTTGTGGgcctttacCATATGCTGGGAGAACCAAGATTGGGCAGtgc	GCCTTTAC	TGC
oligo 3N	TGACTATACAGCTAAGGGATCCTCTCACCGAGCGTATCTGCTGGGTTGTGGaggggcagCATATGCTGGGAGAACCAAGATTGGGCAGtgg	AGGGGCAG	TGG
oligo 3N	TGACTATACAGCTAAGGGATCCTCTCACCGAGCGTATCTGCTGGGTTGTGGtaaggggtCATATGCTGGGAGAACCAAGATTGGGCAGcaa	TAAGGGGT	CAA
oligo 3N	TGACTATACAGCTAAGGGATCCTCTCACCGAGCGTATCTGCTGGGTTGTGGcagttgcaCATATGCTGGGAGAACCAAGATTGGGCAGcat	CAGTTGCA	CAT
oligo 3N	TGACTATACAGCTAAGGGATCCTCTCACCGAGCGTATCTGCTGGGTTGTGGtatggtatCATATGCTGGGAGAACCAAGATTGGGCAGcac	TATGGTAT	CAC
oligo 3N	TGACTATACAGCTAAGGGATCCTCTCACCGAGCGTATCTGCTGGGTTGTGGtccccgtaCATATGCTGGGAGAACCAAGATTGGGCAGcag	TCCCCGTA	CAG
oligo 3N	TGACTATACAGCTAAGGGATCCTCTCACCGAGCGTATCTGCTGGGTTGTGGacacccgaCATATGCTGGGAGAACCAAGATTGGGCAGcta	ACACCCGA	CTA
oligo 3N	TGACTATACAGCTAAGGGATCCTCTCACCGAGCGTATCTGCTGGGTTGTGGgagggtatCATATGCTGGGAGAACCAAGATTGGGCAGctt	GAGGGTAT	CTT
oligo 3N	TGACTATACAGCTAAGGGATCCTCTCACCGAGCGTATCTGCTGGGTTGTGGatggaccaCATATGCTGGGAGAACCAAGATTGGGCAGctc	ATGGACCA	CTC
oligo 3N	TGACTATACAGCTAAGGGATCCTCTCACCGAGCGTATCTGCTGGGTTGTGGgatgccccCATATGCTGGGAGAACCAAGATTGGGCAGctg	GATGCCCC	CTG
oligo 3N	TGACTATACAGCTAAGGGATCCTCTCACCGAGCGTATCTGCTGGGTTGTGGgaattgaaCATATGCTGGGAGAACCAAGATTGGGCAGcca	GAATTGAA	CCA
oligo 3N	TGACTATACAGCTAAGGGATCCTCTCACCGAGCGTATCTGCTGGGTTGTGGatgagtatCATATGCTGGGAGAACCAAGATTGGGCAGcct	ATGAGTAT	CCT
oligo 3N	TGACTATACAGCTAAGGGATCCTCTCACCGAGCGTATCTGCTGGGTTGTGGgccgccaaCATATGCTGGGAGAACCAAGATTGGGCAGccc	GCCGCCAA	CCC
oligo 3N	TGACTATACAGCTAAGGGATCCTCTCACCGAGCGTATCTGCTGGGTTGTGGacctctttCATATGCTGGGAGAACCAAGATTGGGCAGccg	ACCTCTTT	CCG
oligo 3N	TGACTATACAGCTAAGGGATCCTCTCACCGAGCGTATCTGCTGGGTTGTGGatccctatCATATGCTGGGAGAACCAAGATTGGGCAGcga	ATCCCTAT	CGA
oligo 3N	TGACTATACAGCTAAGGGATCCTCTCACCGAGCGTATCTGCTGGGTTGTGGaaggagacCATATGCTGGGAGAACCAAGATTGGGCAGcgt	AAGGAGAC	CGT
oligo 3N	TGACTATACAGCTAAGGGATCCTCTCACCGAGCGTATCTGCTGGGTTGTGGtaccgggaCATATGCTGGGAGAACCAAGATTGGGCAGcgc	TACCGGGA	CGC
oligo 3N	TGACTATACAGCTAAGGGATCCTCTCACCGAGCGTATCTGCTGGGTTGTGGagacctcaCATATGCTGGGAGAACCAAGATTGGGCAGcgg	AGACCTCA	CGG
oligo 3N	TGACTATACAGCTAAGGGATCCTCTCACCGAGCGTATCTGCTGGGTTGTGGtgatcaccCATATGCTGGGAGAACCAAGATTGGGCAGgaa	TGATCACC	GAA
oligo 3N	TGACTATACAGCTAAGGGATCCTCTCACCGAGCGTATCTGCTGGGTTGTGGccgatgacCATATGCTGGGAGAACCAAGATTGGGCAGgat	CCGATGAC	GAT
oligo 3N	TGACTATACAGCTAAGGGATCCTCTCACCGAGCGTATCTGCTGGGTTGTGGcgtggacgCATATGCTGGGAGAACCAAGATTGGGCAGgac	CGTGGACG	GAC
oligo 3N	TGACTATACAGCTAAGGGATCCTCTCACCGAGCGTATCTGCTGGGTTGTGGcccaaaacCATATGCTGGGAGAACCAAGATTGGGCAGgag	CCCAAAAC	GAG
oligo 3N	TGACTATACAGCTAAGGGATCCTCTCACCGAGCGTATCTGCTGGGTTGTGGaattaacaCATATGCTGGGAGAACCAAGATTGGGCAGgta	AATTAACA	GTA
oligo 3N	TGACTATACAGCTAAGGGATCCTCTCACCGAGCGTATCTGCTGGGTTGTGGttacataaCATATGCTGGGAGAACCAAGATTGGGCAGgtt	TTACATAA	GTT
oligo 3N	TGACTATACAGCTAAGGGATCCTCTCACCGAGCGTATCTGCTGGGTTGTGGggacttcgCATATGCTGGGAGAACCAAGATTGGGCAGgtc	GGACTTCG	GTC
oligo 3N	TGACTATACAGCTAAGGGATCCTCTCACCGAGCGTATCTGCTGGGTTGTGGgtctttctCATATGCTGGGAGAACCAAGATTGGGCAGgtg	GTCTTTCT	GTG
oligo 3N	TGACTATACAGCTAAGGGATCCTCTCACCGAGCGTATCTGCTGGGTTGTGGagtcaggtCATATGCTGGGAGAACCAAGATTGGGCAGgca	AGTCAGGT	GCA
oligo 3N	TGACTATACAGCTAAGGGATCCTCTCACCGAGCGTATCTGCTGGGTTGTGGcttgactaCATATGCTGGGAGAACCAAGATTGGGCAGgct	CTTGACTA	GCT
oligo 3N	TGACTATACAGCTAAGGGATCCTCTCACCGAGCGTATCTGCTGGGTTGTGGactcaatgCATATGCTGGGAGAACCAAGATTGGGCAGgcc	ACTCAATG	GCC
oligo 3N	TGACTATACAGCTAAGGGATCCTCTCACCGAGCGTATCTGCTGGGTTGTGGgtcccttgCATATGCTGGGAGAACCAAGATTGGGCAGgcg	GTCCCTTG	GCG
oligo 3N	TGACTATACAGCTAAGGGATCCTCTCACCGAGCGTATCTGCTGGGTTGTGGttccatatCATATGCTGGGAGAACCAAGATTGGGCAGgga	TTCCATAT	GGA
oligo 3N	TGACTATACAGCTAAGGGATCCTCTCACCGAGCGTATCTGCTGGGTTGTGGgcaggtaaCATATGCTGGGAGAACCAAGATTGGGCAGggt	GCAGGTAA	GGT
oligo 3N	TGACTATACAGCTAAGGGATCCTCTCACCGAGCGTATCTGCTGGGTTGTGGtcatccgaCATATGCTGGGAGAACCAAGATTGGGCAGggc	TCATCCGA	GGC
oligo 3N	TGACTATACAGCTAAGGGATCCTCTCACCGAGCGTATCTGCTGGGTTGTGGgatttcgtCATATGCTGGGAGAACCAAGATTGGGCAGggg	GATTTCGT	GGG
oligo 4N	TGACTATACAGCTAAGGGATCCTCTCACCGAGCGTATCTGCTGGGTTGTGGtaggaaggCATATGCTGGGAGAACCAAGATTGGGCAGaaaa	TAGGAAGG	AAAA
oligo 4N	TGACTATACAGCTAAGGGATCCTCTCACCGAGCGTATCTGCTGGGTTGTGGtcggacgtCATATGCTGGGAGAACCAAGATTGGGCAGaaat	TCGGACGT	AAAT
oligo 4N	TGACTATACAGCTAAGGGATCCTCTCACCGAGCGTATCTGCTGGGTTGTGGttctcccgCATATGCTGGGAGAACCAAGATTGGGCAGaaac	TTCTCCCG	AAAC
oligo 4N	TGACTATACAGCTAAGGGATCCTCTCACCGAGCGTATCTGCTGGGTTGTGGgtcatcccCATATGCTGGGAGAACCAAGATTGGGCAGaaag	GTCATCCC	AAAG
oligo 4N	TGACTATACAGCTAAGGGATCCTCTCACCGAGCGTATCTGCTGGGTTGTGGcgggtagcCATATGCTGGGAGAACCAAGATTGGGCAGaata	CGGGTAGC	AATA
oligo 4N	TGACTATACAGCTAAGGGATCCTCTCACCGAGCGTATCTGCTGGGTTGTGGctaatcgtCATATGCTGGGAGAACCAAGATTGGGCAGaatt	CTAATCGT	AATT
oligo 4N	TGACTATACAGCTAAGGGATCCTCTCACCGAGCGTATCTGCTGGGTTGTGGgtcgcccaCATATGCTGGGAGAACCAAGATTGGGCAGaatc	GTCGCCCA	AATC
oligo 4N	TGACTATACAGCTAAGGGATCCTCTCACCGAGCGTATCTGCTGGGTTGTGGtacacgatCATATGCTGGGAGAACCAAGATTGGGCAGaatg	TACACGAT	AATG
oligo 4N	TGACTATACAGCTAAGGGATCCTCTCACCGAGCGTATCTGCTGGGTTGTGGagttcaccCATATGCTGGGAGAACCAAGATTGGGCAGaaca	AGTTCACC	AACA
oligo 4N	TGACTATACAGCTAAGGGATCCTCTCACCGAGCGTATCTGCTGGGTTGTGGtgcggcctCATATGCTGGGAGAACCAAGATTGGGCAGaact	TGCGGCCT	AACT
oligo 4N	TGACTATACAGCTAAGGGATCCTCTCACCGAGCGTATCTGCTGGGTTGTGGttcgttggCATATGCTGGGAGAACCAAGATTGGGCAGaacc	TTCGTTGG	AACC
oligo 4N	TGACTATACAGCTAAGGGATCCTCTCACCGAGCGTATCTGCTGGGTTGTGGttatacatCATATGCTGGGAGAACCAAGATTGGGCAGaacg	TTATACAT	AACG
oligo 4N	TGACTATACAGCTAAGGGATCCTCTCACCGAGCGTATCTGCTGGGTTGTGGttctgagtCATATGCTGGGAGAACCAAGATTGGGCAGaaga	TTCTGAGT	AAGA
oligo 4N	TGACTATACAGCTAAGGGATCCTCTCACCGAGCGTATCTGCTGGGTTGTGGcactacttCATATGCTGGGAGAACCAAGATTGGGCAGaagt	CACTACTT	AAGT
oligo 4N	TGACTATACAGCTAAGGGATCCTCTCACCGAGCGTATCTGCTGGGTTGTGGctgaatccCATATGCTGGGAGAACCAAGATTGGGCAGaagc	CTGAATCC	AAGC
oligo 4N	TGACTATACAGCTAAGGGATCCTCTCACCGAGCGTATCTGCTGGGTTGTGGtcacctcgCATATGCTGGGAGAACCAAGATTGGGCAGaagg	TCACCTCG	AAGG
oligo 4N	TGACTATACAGCTAAGGGATCCTCTCACCGAGCGTATCTGCTGGGTTGTGGagcgatacCATATGCTGGGAGAACCAAGATTGGGCAGataa	AGCGATAC	ATAA
oligo 4N	TGACTATACAGCTAAGGGATCCTCTCACCGAGCGTATCTGCTGGGTTGTGGcgccggatCATATGCTGGGAGAACCAAGATTGGGCAGatat	CGCCGGAT	ATAT
oligo 4N	TGACTATACAGCTAAGGGATCCTCTCACCGAGCGTATCTGCTGGGTTGTGGccactagtCATATGCTGGGAGAACCAAGATTGGGCAGatac	CCACTAGT	ATAC
oligo 4N	TGACTATACAGCTAAGGGATCCTCTCACCGAGCGTATCTGCTGGGTTGTGGgcacatcgCATATGCTGGGAGAACCAAGATTGGGCAGatag	GCACATCG	ATAG
oligo 4N	TGACTATACAGCTAAGGGATCCTCTCACCGAGCGTATCTGCTGGGTTGTGGttatgtacCATATGCTGGGAGAACCAAGATTGGGCAGatta	TTATGTAC	ATTA
oligo 4N	TGACTATACAGCTAAGGGATCCTCTCACCGAGCGTATCTGCTGGGTTGTGGttactgagCATATGCTGGGAGAACCAAGATTGGGCAGattt	TTACTGAG	ATTT
oligo 4N	TGACTATACAGCTAAGGGATCCTCTCACCGAGCGTATCTGCTGGGTTGTGGttgtaacgCATATGCTGGGAGAACCAAGATTGGGCAGattc	TTGTAACG	ATTC
oligo 4N	TGACTATACAGCTAAGGGATCCTCTCACCGAGCGTATCTGCTGGGTTGTGGccgatagaCATATGCTGGGAGAACCAAGATTGGGCAGattg	CCGATAGA	ATTG
oligo 4N	TGACTATACAGCTAAGGGATCCTCTCACCGAGCGTATCTGCTGGGTTGTGGgtcgctttCATATGCTGGGAGAACCAAGATTGGGCAGatca	GTCGCTTT	ATCA
oligo 4N	TGACTATACAGCTAAGGGATCCTCTCACCGAGCGTATCTGCTGGGTTGTGGatgaaagtCATATGCTGGGAGAACCAAGATTGGGCAGatct	ATGAAAGT	ATCT
oligo 4N	TGACTATACAGCTAAGGGATCCTCTCACCGAGCGTATCTGCTGGGTTGTGGctacttcaCATATGCTGGGAGAACCAAGATTGGGCAGatcc	CTACTTCA	ATCC
oligo 4N	TGACTATACAGCTAAGGGATCCTCTCACCGAGCGTATCTGCTGGGTTGTGGcggtggtgCATATGCTGGGAGAACCAAGATTGGGCAGatcg	CGGTGGTG	ATCG
oligo 4N	TGACTATACAGCTAAGGGATCCTCTCACCGAGCGTATCTGCTGGGTTGTGGtttaccatCATATGCTGGGAGAACCAAGATTGGGCAGatga	TTTACCAT	ATGA
oligo 4N	TGACTATACAGCTAAGGGATCCTCTCACCGAGCGTATCTGCTGGGTTGTGGttatcattCATATGCTGGGAGAACCAAGATTGGGCAGatgt	TTATCATT	ATGT
oligo 4N	TGACTATACAGCTAAGGGATCCTCTCACCGAGCGTATCTGCTGGGTTGTGGcttgcgttCATATGCTGGGAGAACCAAGATTGGGCAGatgc	CTTGCGTT	ATGC
oligo 4N	TGACTATACAGCTAAGGGATCCTCTCACCGAGCGTATCTGCTGGGTTGTGGtggttgtgCATATGCTGGGAGAACCAAGATTGGGCAGatgg	TGGTTGTG	ATGG
oligo 4N	TGACTATACAGCTAAGGGATCCTCTCACCGAGCGTATCTGCTGGGTTGTGGctgtctccCATATGCTGGGAGAACCAAGATTGGGCAGacaa	CTGTCTCC	ACAA
oligo 4N	TGACTATACAGCTAAGGGATCCTCTCACCGAGCGTATCTGCTGGGTTGTGGtaccttctCATATGCTGGGAGAACCAAGATTGGGCAGacat	TACCTTCT	ACAT
oligo 4N	TGACTATACAGCTAAGGGATCCTCTCACCGAGCGTATCTGCTGGGTTGTGGatcgaccgCATATGCTGGGAGAACCAAGATTGGGCAGacac	ATCGACCG	ACAC
oligo 4N	TGACTATACAGCTAAGGGATCCTCTCACCGAGCGTATCTGCTGGGTTGTGGaggacgacCATATGCTGGGAGAACCAAGATTGGGCAGacag	AGGACGAC	ACAG
oligo 4N	TGACTATACAGCTAAGGGATCCTCTCACCGAGCGTATCTGCTGGGTTGTGGaaggacagCATATGCTGGGAGAACCAAGATTGGGCAGacta	AAGGACAG	ACTA
oligo 4N	TGACTATACAGCTAAGGGATCCTCTCACCGAGCGTATCTGCTGGGTTGTGGtgttagggCATATGCTGGGAGAACCAAGATTGGGCAGactt	TGTTAGGG	ACTT
oligo 4N	TGACTATACAGCTAAGGGATCCTCTCACCGAGCGTATCTGCTGGGTTGTGGgccgattcCATATGCTGGGAGAACCAAGATTGGGCAGactc	GCCGATTC	ACTC
oligo 4N	TGACTATACAGCTAAGGGATCCTCTCACCGAGCGTATCTGCTGGGTTGTGGtccgaataCATATGCTGGGAGAACCAAGATTGGGCAGactg	TCCGAATA	ACTG
oligo 4N	TGACTATACAGCTAAGGGATCCTCTCACCGAGCGTATCTGCTGGGTTGTGGaacgcttaCATATGCTGGGAGAACCAAGATTGGGCAGacca	AACGCTTA	ACCA
oligo 4N	TGACTATACAGCTAAGGGATCCTCTCACCGAGCGTATCTGCTGGGTTGTGGtggctaatCATATGCTGGGAGAACCAAGATTGGGCAGacct	TGGCTAAT	ACCT
oligo 4N	TGACTATACAGCTAAGGGATCCTCTCACCGAGCGTATCTGCTGGGTTGTGGatcagtggCATATGCTGGGAGAACCAAGATTGGGCAGaccc	ATCAGTGG	ACCC
oligo 4N	TGACTATACAGCTAAGGGATCCTCTCACCGAGCGTATCTGCTGGGTTGTGGggtaactgCATATGCTGGGAGAACCAAGATTGGGCAGaccg	GGTAACTG	ACCG
oligo 4N	TGACTATACAGCTAAGGGATCCTCTCACCGAGCGTATCTGCTGGGTTGTGGacggactaCATATGCTGGGAGAACCAAGATTGGGCAGacga	ACGGACTA	ACGA
oligo 4N	TGACTATACAGCTAAGGGATCCTCTCACCGAGCGTATCTGCTGGGTTGTGGctgctcggCATATGCTGGGAGAACCAAGATTGGGCAGacgt	CTGCTCGG	ACGT
oligo 4N	TGACTATACAGCTAAGGGATCCTCTCACCGAGCGTATCTGCTGGGTTGTGGcgtaagtgCATATGCTGGGAGAACCAAGATTGGGCAGacgc	CGTAAGTG	ACGC
oligo 4N	TGACTATACAGCTAAGGGATCCTCTCACCGAGCGTATCTGCTGGGTTGTGGaccagcggCATATGCTGGGAGAACCAAGATTGGGCAGacgg	ACCAGCGG	ACGG
oligo 4N	TGACTATACAGCTAAGGGATCCTCTCACCGAGCGTATCTGCTGGGTTGTGGttttgcatCATATGCTGGGAGAACCAAGATTGGGCAGagaa	TTTTGCAT	AGAA
oligo 4N	TGACTATACAGCTAAGGGATCCTCTCACCGAGCGTATCTGCTGGGTTGTGGggccatcgCATATGCTGGGAGAACCAAGATTGGGCAGagat	GGCCATCG	AGAT
oligo 4N	TGACTATACAGCTAAGGGATCCTCTCACCGAGCGTATCTGCTGGGTTGTGGgtagggttCATATGCTGGGAGAACCAAGATTGGGCAGagac	GTAGGGTT	AGAC
oligo 4N	TGACTATACAGCTAAGGGATCCTCTCACCGAGCGTATCTGCTGGGTTGTGGctaacggcCATATGCTGGGAGAACCAAGATTGGGCAGagag	CTAACGGC	AGAG
oligo 4N	TGACTATACAGCTAAGGGATCCTCTCACCGAGCGTATCTGCTGGGTTGTGGtgtcagatCATATGCTGGGAGAACCAAGATTGGGCAGagta	TGTCAGAT	AGTA
oligo 4N	TGACTATACAGCTAAGGGATCCTCTCACCGAGCGTATCTGCTGGGTTGTGGcacggcgaCATATGCTGGGAGAACCAAGATTGGGCAGagtt	CACGGCGA	AGTT
oligo 4N	TGACTATACAGCTAAGGGATCCTCTCACCGAGCGTATCTGCTGGGTTGTGGtacagtggCATATGCTGGGAGAACCAAGATTGGGCAGagtc	TACAGTGG	AGTC
oligo 4N	TGACTATACAGCTAAGGGATCCTCTCACCGAGCGTATCTGCTGGGTTGTGGaaccgcgcCATATGCTGGGAGAACCAAGATTGGGCAGagtg	AACCGCGC	AGTG
oligo 4N	TGACTATACAGCTAAGGGATCCTCTCACCGAGCGTATCTGCTGGGTTGTGGataacaggCATATGCTGGGAGAACCAAGATTGGGCAGagca	ATAACAGG	AGCA
oligo 4N	TGACTATACAGCTAAGGGATCCTCTCACCGAGCGTATCTGCTGGGTTGTGGtcgggtggCATATGCTGGGAGAACCAAGATTGGGCAGagct	TCGGGTGG	AGCT
oligo 4N	TGACTATACAGCTAAGGGATCCTCTCACCGAGCGTATCTGCTGGGTTGTGGgagggaggCATATGCTGGGAGAACCAAGATTGGGCAGagcc	GAGGGAGG	AGCC
oligo 4N	TGACTATACAGCTAAGGGATCCTCTCACCGAGCGTATCTGCTGGGTTGTGGgccgcctcCATATGCTGGGAGAACCAAGATTGGGCAGagcg	GCCGCCTC	AGCG
oligo 4N	TGACTATACAGCTAAGGGATCCTCTCACCGAGCGTATCTGCTGGGTTGTGGtggatcgaCATATGCTGGGAGAACCAAGATTGGGCAGagga	TGGATCGA	AGGA
oligo 4N	TGACTATACAGCTAAGGGATCCTCTCACCGAGCGTATCTGCTGGGTTGTGGatgattcgCATATGCTGGGAGAACCAAGATTGGGCAGaggt	ATGATTCG	AGGT
oligo 4N	TGACTATACAGCTAAGGGATCCTCTCACCGAGCGTATCTGCTGGGTTGTGGgcgccaagCATATGCTGGGAGAACCAAGATTGGGCAGaggc	GCGCCAAG	AGGC
oligo 4N	TGACTATACAGCTAAGGGATCCTCTCACCGAGCGTATCTGCTGGGTTGTGGttaaaattCATATGCTGGGAGAACCAAGATTGGGCAGaggg	TTAAAATT	AGGG
oligo 4N	TGACTATACAGCTAAGGGATCCTCTCACCGAGCGTATCTGCTGGGTTGTGGcttatagaCATATGCTGGGAGAACCAAGATTGGGCAGtaaa	CTTATAGA	TAAA
oligo 4N	TGACTATACAGCTAAGGGATCCTCTCACCGAGCGTATCTGCTGGGTTGTGGaaacctcgCATATGCTGGGAGAACCAAGATTGGGCAGtaat	AAACCTCG	TAAT
oligo 4N	TGACTATACAGCTAAGGGATCCTCTCACCGAGCGTATCTGCTGGGTTGTGGgctaaacaCATATGCTGGGAGAACCAAGATTGGGCAGtaac	GCTAAACA	TAAC
oligo 4N	TGACTATACAGCTAAGGGATCCTCTCACCGAGCGTATCTGCTGGGTTGTGGgtagattaCATATGCTGGGAGAACCAAGATTGGGCAGtaag	GTAGATTA	TAAG
oligo 4N	TGACTATACAGCTAAGGGATCCTCTCACCGAGCGTATCTGCTGGGTTGTGGttcgtgtaCATATGCTGGGAGAACCAAGATTGGGCAGtata	TTCGTGTA	TATA
oligo 4N	TGACTATACAGCTAAGGGATCCTCTCACCGAGCGTATCTGCTGGGTTGTGGttccactcCATATGCTGGGAGAACCAAGATTGGGCAGtatt	TTCCACTC	TATT
oligo 4N	TGACTATACAGCTAAGGGATCCTCTCACCGAGCGTATCTGCTGGGTTGTGGcgactccgCATATGCTGGGAGAACCAAGATTGGGCAGtatc	CGACTCCG	TATC
oligo 4N	TGACTATACAGCTAAGGGATCCTCTCACCGAGCGTATCTGCTGGGTTGTGGttttacctCATATGCTGGGAGAACCAAGATTGGGCAGtatg	TTTTACCT	TATG
oligo 4N	TGACTATACAGCTAAGGGATCCTCTCACCGAGCGTATCTGCTGGGTTGTGGgctggacgCATATGCTGGGAGAACCAAGATTGGGCAGtaca	GCTGGACG	TACA
oligo 4N	TGACTATACAGCTAAGGGATCCTCTCACCGAGCGTATCTGCTGGGTTGTGGagtgaattCATATGCTGGGAGAACCAAGATTGGGCAGtact	AGTGAATT	TACT
oligo 4N	TGACTATACAGCTAAGGGATCCTCTCACCGAGCGTATCTGCTGGGTTGTGGtttggccaCATATGCTGGGAGAACCAAGATTGGGCAGtacc	TTTGGCCA	TACC
oligo 4N	TGACTATACAGCTAAGGGATCCTCTCACCGAGCGTATCTGCTGGGTTGTGGtaaaatttCATATGCTGGGAGAACCAAGATTGGGCAGtacg	TAAAATTT	TACG
oligo 4N	TGACTATACAGCTAAGGGATCCTCTCACCGAGCGTATCTGCTGGGTTGTGGccgctctgCATATGCTGGGAGAACCAAGATTGGGCAGtaga	CCGCTCTG	TAGA
oligo 4N	TGACTATACAGCTAAGGGATCCTCTCACCGAGCGTATCTGCTGGGTTGTGGtcacagtaCATATGCTGGGAGAACCAAGATTGGGCAGtagt	TCACAGTA	TAGT
oligo 4N	TGACTATACAGCTAAGGGATCCTCTCACCGAGCGTATCTGCTGGGTTGTGGttccggagCATATGCTGGGAGAACCAAGATTGGGCAGtagc	TTCCGGAG	TAGC
oligo 4N	TGACTATACAGCTAAGGGATCCTCTCACCGAGCGTATCTGCTGGGTTGTGGatattattCATATGCTGGGAGAACCAAGATTGGGCAGtagg	ATATTATT	TAGG
oligo 4N	TGACTATACAGCTAAGGGATCCTCTCACCGAGCGTATCTGCTGGGTTGTGGgcgggagaCATATGCTGGGAGAACCAAGATTGGGCAGttaa	GCGGGAGA	TTAA
oligo 4N	TGACTATACAGCTAAGGGATCCTCTCACCGAGCGTATCTGCTGGGTTGTGGctattcgcCATATGCTGGGAGAACCAAGATTGGGCAGttat	CTATTCGC	TTAT
oligo 4N	TGACTATACAGCTAAGGGATCCTCTCACCGAGCGTATCTGCTGGGTTGTGGcgccgcgcCATATGCTGGGAGAACCAAGATTGGGCAGttac	CGCCGCGC	TTAC
oligo 4N	TGACTATACAGCTAAGGGATCCTCTCACCGAGCGTATCTGCTGGGTTGTGGagacttacCATATGCTGGGAGAACCAAGATTGGGCAGttag	AGACTTAC	TTAG
oligo 4N	TGACTATACAGCTAAGGGATCCTCTCACCGAGCGTATCTGCTGGGTTGTGGtccgctctCATATGCTGGGAGAACCAAGATTGGGCAGttta	TCCGCTCT	TTTA
oligo 4N	TGACTATACAGCTAAGGGATCCTCTCACCGAGCGTATCTGCTGGGTTGTGGcaagctgaCATATGCTGGGAGAACCAAGATTGGGCAGtttt	CAAGCTGA	TTTT
oligo 4N	TGACTATACAGCTAAGGGATCCTCTCACCGAGCGTATCTGCTGGGTTGTGGgaattaacCATATGCTGGGAGAACCAAGATTGGGCAGtttc	GAATTAAC	TTTC
oligo 4N	TGACTATACAGCTAAGGGATCCTCTCACCGAGCGTATCTGCTGGGTTGTGGgcccctatCATATGCTGGGAGAACCAAGATTGGGCAGtttg	GCCCCTAT	TTTG
oligo 4N	TGACTATACAGCTAAGGGATCCTCTCACCGAGCGTATCTGCTGGGTTGTGGatcattccCATATGCTGGGAGAACCAAGATTGGGCAGttca	ATCATTCC	TTCA
oligo 4N	TGACTATACAGCTAAGGGATCCTCTCACCGAGCGTATCTGCTGGGTTGTGGgaggagatCATATGCTGGGAGAACCAAGATTGGGCAGttct	GAGGAGAT	TTCT
oligo 4N	TGACTATACAGCTAAGGGATCCTCTCACCGAGCGTATCTGCTGGGTTGTGGttcttgctCATATGCTGGGAGAACCAAGATTGGGCAGttcc	TTCTTGCT	TTCC
oligo 4N	TGACTATACAGCTAAGGGATCCTCTCACCGAGCGTATCTGCTGGGTTGTGGccacctgtCATATGCTGGGAGAACCAAGATTGGGCAGttcg	CCACCTGT	TTCG
oligo 4N	TGACTATACAGCTAAGGGATCCTCTCACCGAGCGTATCTGCTGGGTTGTGGtgggtacaCATATGCTGGGAGAACCAAGATTGGGCAGttga	TGGGTACA	TTGA
oligo 4N	TGACTATACAGCTAAGGGATCCTCTCACCGAGCGTATCTGCTGGGTTGTGGgcgatgatCATATGCTGGGAGAACCAAGATTGGGCAGttgt	GCGATGAT	TTGT
oligo 4N	TGACTATACAGCTAAGGGATCCTCTCACCGAGCGTATCTGCTGGGTTGTGGgttatccaCATATGCTGGGAGAACCAAGATTGGGCAGttgc	GTTATCCA	TTGC
oligo 4N	TGACTATACAGCTAAGGGATCCTCTCACCGAGCGTATCTGCTGGGTTGTGGgattctgaCATATGCTGGGAGAACCAAGATTGGGCAGttgg	GATTCTGA	TTGG
oligo 4N	TGACTATACAGCTAAGGGATCCTCTCACCGAGCGTATCTGCTGGGTTGTGGggttgtagCATATGCTGGGAGAACCAAGATTGGGCAGtcaa	GGTTGTAG	TCAA
oligo 4N	TGACTATACAGCTAAGGGATCCTCTCACCGAGCGTATCTGCTGGGTTGTGGgcgagaggCATATGCTGGGAGAACCAAGATTGGGCAGtcat	GCGAGAGG	TCAT
oligo 4N	TGACTATACAGCTAAGGGATCCTCTCACCGAGCGTATCTGCTGGGTTGTGGccaaggttCATATGCTGGGAGAACCAAGATTGGGCAGtcac	CCAAGGTT	TCAC
oligo 4N	TGACTATACAGCTAAGGGATCCTCTCACCGAGCGTATCTGCTGGGTTGTGGtctgttggCATATGCTGGGAGAACCAAGATTGGGCAGtcag	TCTGTTGG	TCAG
oligo 4N	TGACTATACAGCTAAGGGATCCTCTCACCGAGCGTATCTGCTGGGTTGTGGagttgaatCATATGCTGGGAGAACCAAGATTGGGCAGtcta	AGTTGAAT	TCTA
oligo 4N	TGACTATACAGCTAAGGGATCCTCTCACCGAGCGTATCTGCTGGGTTGTGGtgacgcaaCATATGCTGGGAGAACCAAGATTGGGCAGtctt	TGACGCAA	TCTT
oligo 4N	TGACTATACAGCTAAGGGATCCTCTCACCGAGCGTATCTGCTGGGTTGTGGactacaacCATATGCTGGGAGAACCAAGATTGGGCAGtctc	ACTACAAC	TCTC
oligo 4N	TGACTATACAGCTAAGGGATCCTCTCACCGAGCGTATCTGCTGGGTTGTGGcgtggtatCATATGCTGGGAGAACCAAGATTGGGCAGtctg	CGTGGTAT	TCTG
oligo 4N	TGACTATACAGCTAAGGGATCCTCTCACCGAGCGTATCTGCTGGGTTGTGGcacgacctCATATGCTGGGAGAACCAAGATTGGGCAGtcca	CACGACCT	TCCA
oligo 4N	TGACTATACAGCTAAGGGATCCTCTCACCGAGCGTATCTGCTGGGTTGTGGgcttgtgtCATATGCTGGGAGAACCAAGATTGGGCAGtcct	GCTTGTGT	TCCT
oligo 4N	TGACTATACAGCTAAGGGATCCTCTCACCGAGCGTATCTGCTGGGTTGTGGaacaatccCATATGCTGGGAGAACCAAGATTGGGCAGtccc	AACAATCC	TCCC
oligo 4N	TGACTATACAGCTAAGGGATCCTCTCACCGAGCGTATCTGCTGGGTTGTGGttcccgtgCATATGCTGGGAGAACCAAGATTGGGCAGtccg	TTCCCGTG	TCCG
oligo 4N	TGACTATACAGCTAAGGGATCCTCTCACCGAGCGTATCTGCTGGGTTGTGGgttaagttCATATGCTGGGAGAACCAAGATTGGGCAGtcga	GTTAAGTT	TCGA
oligo 4N	TGACTATACAGCTAAGGGATCCTCTCACCGAGCGTATCTGCTGGGTTGTGGcccttccgCATATGCTGGGAGAACCAAGATTGGGCAGtcgt	CCCTTCCG	TCGT
oligo 4N	TGACTATACAGCTAAGGGATCCTCTCACCGAGCGTATCTGCTGGGTTGTGGccgtcacgCATATGCTGGGAGAACCAAGATTGGGCAGtcgc	CCGTCACG	TCGC
oligo 4N	TGACTATACAGCTAAGGGATCCTCTCACCGAGCGTATCTGCTGGGTTGTGGacaactgtCATATGCTGGGAGAACCAAGATTGGGCAGtcgg	ACAACTGT	TCGG
oligo 4N	TGACTATACAGCTAAGGGATCCTCTCACCGAGCGTATCTGCTGGGTTGTGGttctcgggCATATGCTGGGAGAACCAAGATTGGGCAGtgaa	TTCTCGGG	TGAA
oligo 4N	TGACTATACAGCTAAGGGATCCTCTCACCGAGCGTATCTGCTGGGTTGTGGacgcacgtCATATGCTGGGAGAACCAAGATTGGGCAGtgat	ACGCACGT	TGAT
oligo 4N	TGACTATACAGCTAAGGGATCCTCTCACCGAGCGTATCTGCTGGGTTGTGGgcactatcCATATGCTGGGAGAACCAAGATTGGGCAGtgac	GCACTATC	TGAC
oligo 4N	TGACTATACAGCTAAGGGATCCTCTCACCGAGCGTATCTGCTGGGTTGTGGagatccttCATATGCTGGGAGAACCAAGATTGGGCAGtgag	AGATCCTT	TGAG
oligo 4N	TGACTATACAGCTAAGGGATCCTCTCACCGAGCGTATCTGCTGGGTTGTGGgcgtcaccCATATGCTGGGAGAACCAAGATTGGGCAGtgta	GCGTCACC	TGTA
oligo 4N	TGACTATACAGCTAAGGGATCCTCTCACCGAGCGTATCTGCTGGGTTGTGGacaatctcCATATGCTGGGAGAACCAAGATTGGGCAGtgtt	ACAATCTC	TGTT
oligo 4N	TGACTATACAGCTAAGGGATCCTCTCACCGAGCGTATCTGCTGGGTTGTGGaggttcttCATATGCTGGGAGAACCAAGATTGGGCAGtgtc	AGGTTCTT	TGTC
oligo 4N	TGACTATACAGCTAAGGGATCCTCTCACCGAGCGTATCTGCTGGGTTGTGGgcacctagCATATGCTGGGAGAACCAAGATTGGGCAGtgtg	GCACCTAG	TGTG
oligo 4N	TGACTATACAGCTAAGGGATCCTCTCACCGAGCGTATCTGCTGGGTTGTGGcagcccaaCATATGCTGGGAGAACCAAGATTGGGCAGtgca	CAGCCCAA	TGCA
oligo 4N	TGACTATACAGCTAAGGGATCCTCTCACCGAGCGTATCTGCTGGGTTGTGGgctataaaCATATGCTGGGAGAACCAAGATTGGGCAGtgct	GCTATAAA	TGCT
oligo 4N	TGACTATACAGCTAAGGGATCCTCTCACCGAGCGTATCTGCTGGGTTGTGGagaccaagCATATGCTGGGAGAACCAAGATTGGGCAGtgcc	AGACCAAG	TGCC
oligo 4N	TGACTATACAGCTAAGGGATCCTCTCACCGAGCGTATCTGCTGGGTTGTGGttacatctCATATGCTGGGAGAACCAAGATTGGGCAGtgcg	TTACATCT	TGCG
oligo 4N	TGACTATACAGCTAAGGGATCCTCTCACCGAGCGTATCTGCTGGGTTGTGGcacggaggCATATGCTGGGAGAACCAAGATTGGGCAGtgga	CACGGAGG	TGGA
oligo 4N	TGACTATACAGCTAAGGGATCCTCTCACCGAGCGTATCTGCTGGGTTGTGGtcaccctgCATATGCTGGGAGAACCAAGATTGGGCAGtggt	TCACCCTG	TGGT
oligo 4N	TGACTATACAGCTAAGGGATCCTCTCACCGAGCGTATCTGCTGGGTTGTGGgtgatatgCATATGCTGGGAGAACCAAGATTGGGCAGtggc	GTGATATG	TGGC
oligo 4N	TGACTATACAGCTAAGGGATCCTCTCACCGAGCGTATCTGCTGGGTTGTGGcccagtacCATATGCTGGGAGAACCAAGATTGGGCAGtggg	CCCAGTAC	TGGG
oligo 4N	TGACTATACAGCTAAGGGATCCTCTCACCGAGCGTATCTGCTGGGTTGTGGgaagagtgCATATGCTGGGAGAACCAAGATTGGGCAGcaaa	GAAGAGTG	CAAA
oligo 4N	TGACTATACAGCTAAGGGATCCTCTCACCGAGCGTATCTGCTGGGTTGTGGgacttgtgCATATGCTGGGAGAACCAAGATTGGGCAGcaat	GACTTGTG	CAAT
oligo 4N	TGACTATACAGCTAAGGGATCCTCTCACCGAGCGTATCTGCTGGGTTGTGGcacgcagcCATATGCTGGGAGAACCAAGATTGGGCAGcaac	CACGCAGC	CAAC
oligo 4N	TGACTATACAGCTAAGGGATCCTCTCACCGAGCGTATCTGCTGGGTTGTGGacactggaCATATGCTGGGAGAACCAAGATTGGGCAGcaag	ACACTGGA	CAAG
oligo 4N	TGACTATACAGCTAAGGGATCCTCTCACCGAGCGTATCTGCTGGGTTGTGGccgctgagCATATGCTGGGAGAACCAAGATTGGGCAGcata	CCGCTGAG	CATA
oligo 4N	TGACTATACAGCTAAGGGATCCTCTCACCGAGCGTATCTGCTGGGTTGTGGtcatacacCATATGCTGGGAGAACCAAGATTGGGCAGcatt	TCATACAC	CATT
oligo 4N	TGACTATACAGCTAAGGGATCCTCTCACCGAGCGTATCTGCTGGGTTGTGGgattacgaCATATGCTGGGAGAACCAAGATTGGGCAGcatc	GATTACGA	CATC
oligo 4N	TGACTATACAGCTAAGGGATCCTCTCACCGAGCGTATCTGCTGGGTTGTGGacggtagtCATATGCTGGGAGAACCAAGATTGGGCAGcatg	ACGGTAGT	CATG
oligo 4N	TGACTATACAGCTAAGGGATCCTCTCACCGAGCGTATCTGCTGGGTTGTGGcttagtcaCATATGCTGGGAGAACCAAGATTGGGCAGcaca	CTTAGTCA	CACA
oligo 4N	TGACTATACAGCTAAGGGATCCTCTCACCGAGCGTATCTGCTGGGTTGTGGtattctgcCATATGCTGGGAGAACCAAGATTGGGCAGcact	TATTCTGC	CACT
oligo 4N	TGACTATACAGCTAAGGGATCCTCTCACCGAGCGTATCTGCTGGGTTGTGGattacataCATATGCTGGGAGAACCAAGATTGGGCAGcacc	ATTACATA	CACC
oligo 4N	TGACTATACAGCTAAGGGATCCTCTCACCGAGCGTATCTGCTGGGTTGTGGgaccccgcCATATGCTGGGAGAACCAAGATTGGGCAGcacg	GACCCCGC	CACG
oligo 4N	TGACTATACAGCTAAGGGATCCTCTCACCGAGCGTATCTGCTGGGTTGTGGgtgccacaCATATGCTGGGAGAACCAAGATTGGGCAGcaga	GTGCCACA	CAGA
oligo 4N	TGACTATACAGCTAAGGGATCCTCTCACCGAGCGTATCTGCTGGGTTGTGGagagatccCATATGCTGGGAGAACCAAGATTGGGCAGcagt	AGAGATCC	CAGT
oligo 4N	TGACTATACAGCTAAGGGATCCTCTCACCGAGCGTATCTGCTGGGTTGTGGatcgccggCATATGCTGGGAGAACCAAGATTGGGCAGcagc	ATCGCCGG	CAGC
oligo 4N	TGACTATACAGCTAAGGGATCCTCTCACCGAGCGTATCTGCTGGGTTGTGGaagcttgcCATATGCTGGGAGAACCAAGATTGGGCAGcagg	AAGCTTGC	CAGG
oligo 4N	TGACTATACAGCTAAGGGATCCTCTCACCGAGCGTATCTGCTGGGTTGTGGttattcgaCATATGCTGGGAGAACCAAGATTGGGCAGctaa	TTATTCGA	CTAA
oligo 4N	TGACTATACAGCTAAGGGATCCTCTCACCGAGCGTATCTGCTGGGTTGTGGtgggtagtCATATGCTGGGAGAACCAAGATTGGGCAGctat	TGGGTAGT	CTAT
oligo 4N	TGACTATACAGCTAAGGGATCCTCTCACCGAGCGTATCTGCTGGGTTGTGGccattctgCATATGCTGGGAGAACCAAGATTGGGCAGctac	CCATTCTG	CTAC
oligo 4N	TGACTATACAGCTAAGGGATCCTCTCACCGAGCGTATCTGCTGGGTTGTGGccaatgatCATATGCTGGGAGAACCAAGATTGGGCAGctag	CCAATGAT	CTAG
oligo 4N	TGACTATACAGCTAAGGGATCCTCTCACCGAGCGTATCTGCTGGGTTGTGGtaaactgcCATATGCTGGGAGAACCAAGATTGGGCAGctta	TAAACTGC	CTTA
oligo 4N	TGACTATACAGCTAAGGGATCCTCTCACCGAGCGTATCTGCTGGGTTGTGGcacgatccCATATGCTGGGAGAACCAAGATTGGGCAGcttt	CACGATCC	CTTT
oligo 4N	TGACTATACAGCTAAGGGATCCTCTCACCGAGCGTATCTGCTGGGTTGTGGttgaagttCATATGCTGGGAGAACCAAGATTGGGCAGcttc	TTGAAGTT	CTTC
oligo 4N	TGACTATACAGCTAAGGGATCCTCTCACCGAGCGTATCTGCTGGGTTGTGGctgttcctCATATGCTGGGAGAACCAAGATTGGGCAGcttg	CTGTTCCT	CTTG
oligo 4N	TGACTATACAGCTAAGGGATCCTCTCACCGAGCGTATCTGCTGGGTTGTGGatggctgaCATATGCTGGGAGAACCAAGATTGGGCAGctca	ATGGCTGA	CTCA
oligo 4N	TGACTATACAGCTAAGGGATCCTCTCACCGAGCGTATCTGCTGGGTTGTGGctaccaagCATATGCTGGGAGAACCAAGATTGGGCAGctct	CTACCAAG	CTCT
oligo 4N	TGACTATACAGCTAAGGGATCCTCTCACCGAGCGTATCTGCTGGGTTGTGGatccagggCATATGCTGGGAGAACCAAGATTGGGCAGctcc	ATCCAGGG	CTCC
oligo 4N	TGACTATACAGCTAAGGGATCCTCTCACCGAGCGTATCTGCTGGGTTGTGGcaaggctaCATATGCTGGGAGAACCAAGATTGGGCAGctcg	CAAGGCTA	CTCG
oligo 4N	TGACTATACAGCTAAGGGATCCTCTCACCGAGCGTATCTGCTGGGTTGTGGtatccctaCATATGCTGGGAGAACCAAGATTGGGCAGctga	TATCCCTA	CTGA
oligo 4N	TGACTATACAGCTAAGGGATCCTCTCACCGAGCGTATCTGCTGGGTTGTGGgtgggtaaCATATGCTGGGAGAACCAAGATTGGGCAGctgt	GTGGGTAA	CTGT
oligo 4N	TGACTATACAGCTAAGGGATCCTCTCACCGAGCGTATCTGCTGGGTTGTGGgtaggtagCATATGCTGGGAGAACCAAGATTGGGCAGctgc	GTAGGTAG	CTGC
oligo 4N	TGACTATACAGCTAAGGGATCCTCTCACCGAGCGTATCTGCTGGGTTGTGGaaaatgagCATATGCTGGGAGAACCAAGATTGGGCAGctgg	AAAATGAG	CTGG
oligo 4N	TGACTATACAGCTAAGGGATCCTCTCACCGAGCGTATCTGCTGGGTTGTGGaataacacCATATGCTGGGAGAACCAAGATTGGGCAGccaa	AATAACAC	CCAA
oligo 4N	TGACTATACAGCTAAGGGATCCTCTCACCGAGCGTATCTGCTGGGTTGTGGtactcataCATATGCTGGGAGAACCAAGATTGGGCAGccat	TACTCATA	CCAT
oligo 4N	TGACTATACAGCTAAGGGATCCTCTCACCGAGCGTATCTGCTGGGTTGTGGaacaccggCATATGCTGGGAGAACCAAGATTGGGCAGccac	AACACCGG	CCAC
oligo 4N	TGACTATACAGCTAAGGGATCCTCTCACCGAGCGTATCTGCTGGGTTGTGGgggctaaaCATATGCTGGGAGAACCAAGATTGGGCAGccag	GGGCTAAA	CCAG
oligo 4N	TGACTATACAGCTAAGGGATCCTCTCACCGAGCGTATCTGCTGGGTTGTGGgacaagcaCATATGCTGGGAGAACCAAGATTGGGCAGccta	GACAAGCA	CCTA
oligo 4N	TGACTATACAGCTAAGGGATCCTCTCACCGAGCGTATCTGCTGGGTTGTGGtctaaagtCATATGCTGGGAGAACCAAGATTGGGCAGcctt	TCTAAAGT	CCTT
oligo 4N	TGACTATACAGCTAAGGGATCCTCTCACCGAGCGTATCTGCTGGGTTGTGGgggcacatCATATGCTGGGAGAACCAAGATTGGGCAGcctc	GGGCACAT	CCTC
oligo 4N	TGACTATACAGCTAAGGGATCCTCTCACCGAGCGTATCTGCTGGGTTGTGGactatcacCATATGCTGGGAGAACCAAGATTGGGCAGcctg	ACTATCAC	CCTG
oligo 4N	TGACTATACAGCTAAGGGATCCTCTCACCGAGCGTATCTGCTGGGTTGTGGggttaacaCATATGCTGGGAGAACCAAGATTGGGCAGccca	GGTTAACA	CCCA
oligo 4N	TGACTATACAGCTAAGGGATCCTCTCACCGAGCGTATCTGCTGGGTTGTGGagagttatCATATGCTGGGAGAACCAAGATTGGGCAGccct	AGAGTTAT	CCCT
oligo 4N	TGACTATACAGCTAAGGGATCCTCTCACCGAGCGTATCTGCTGGGTTGTGGatgccagtCATATGCTGGGAGAACCAAGATTGGGCAGcccc	ATGCCAGT	CCCC
oligo 4N	TGACTATACAGCTAAGGGATCCTCTCACCGAGCGTATCTGCTGGGTTGTGGctcaccttCATATGCTGGGAGAACCAAGATTGGGCAGcccg	CTCACCTT	CCCG
oligo 4N	TGACTATACAGCTAAGGGATCCTCTCACCGAGCGTATCTGCTGGGTTGTGGatcctaatCATATGCTGGGAGAACCAAGATTGGGCAGccga	ATCCTAAT	CCGA
oligo 4N	TGACTATACAGCTAAGGGATCCTCTCACCGAGCGTATCTGCTGGGTTGTGGagtctaaaCATATGCTGGGAGAACCAAGATTGGGCAGccgt	AGTCTAAA	CCGT
oligo 4N	TGACTATACAGCTAAGGGATCCTCTCACCGAGCGTATCTGCTGGGTTGTGGtcgggctcCATATGCTGGGAGAACCAAGATTGGGCAGccgc	TCGGGCTC	CCGC
oligo 4N	TGACTATACAGCTAAGGGATCCTCTCACCGAGCGTATCTGCTGGGTTGTGGccacacgaCATATGCTGGGAGAACCAAGATTGGGCAGccgg	CCACACGA	CCGG
oligo 4N	TGACTATACAGCTAAGGGATCCTCTCACCGAGCGTATCTGCTGGGTTGTGGgctacagcCATATGCTGGGAGAACCAAGATTGGGCAGcgaa	GCTACAGC	CGAA
oligo 4N	TGACTATACAGCTAAGGGATCCTCTCACCGAGCGTATCTGCTGGGTTGTGGggtttagcCATATGCTGGGAGAACCAAGATTGGGCAGcgat	GGTTTAGC	CGAT
oligo 4N	TGACTATACAGCTAAGGGATCCTCTCACCGAGCGTATCTGCTGGGTTGTGGgatcttagCATATGCTGGGAGAACCAAGATTGGGCAGcgac	GATCTTAG	CGAC
oligo 4N	TGACTATACAGCTAAGGGATCCTCTCACCGAGCGTATCTGCTGGGTTGTGGcgtcgtcgCATATGCTGGGAGAACCAAGATTGGGCAGcgag	CGTCGTCG	CGAG
oligo 4N	TGACTATACAGCTAAGGGATCCTCTCACCGAGCGTATCTGCTGGGTTGTGGctccaatcCATATGCTGGGAGAACCAAGATTGGGCAGcgta	CTCCAATC	CGTA
oligo 4N	TGACTATACAGCTAAGGGATCCTCTCACCGAGCGTATCTGCTGGGTTGTGGatatcgacCATATGCTGGGAGAACCAAGATTGGGCAGcgtt	ATATCGAC	CGTT
oligo 4N	TGACTATACAGCTAAGGGATCCTCTCACCGAGCGTATCTGCTGGGTTGTGGgcacgagcCATATGCTGGGAGAACCAAGATTGGGCAGcgtc	GCACGAGC	CGTC
oligo 4N	TGACTATACAGCTAAGGGATCCTCTCACCGAGCGTATCTGCTGGGTTGTGGtctcaagaCATATGCTGGGAGAACCAAGATTGGGCAGcgtg	TCTCAAGA	CGTG
oligo 4N	TGACTATACAGCTAAGGGATCCTCTCACCGAGCGTATCTGCTGGGTTGTGGtggtatatCATATGCTGGGAGAACCAAGATTGGGCAGcgca	TGGTATAT	CGCA
oligo 4N	TGACTATACAGCTAAGGGATCCTCTCACCGAGCGTATCTGCTGGGTTGTGGtgatgggtCATATGCTGGGAGAACCAAGATTGGGCAGcgct	TGATGGGT	CGCT
oligo 4N	TGACTATACAGCTAAGGGATCCTCTCACCGAGCGTATCTGCTGGGTTGTGGttaaacctCATATGCTGGGAGAACCAAGATTGGGCAGcgcc	TTAAACCT	CGCC
oligo 4N	TGACTATACAGCTAAGGGATCCTCTCACCGAGCGTATCTGCTGGGTTGTGGaagccaagCATATGCTGGGAGAACCAAGATTGGGCAGcgcg	AAGCCAAG	CGCG
oligo 4N	TGACTATACAGCTAAGGGATCCTCTCACCGAGCGTATCTGCTGGGTTGTGGgtgagcccCATATGCTGGGAGAACCAAGATTGGGCAGcgga	GTGAGCCC	CGGA
oligo 4N	TGACTATACAGCTAAGGGATCCTCTCACCGAGCGTATCTGCTGGGTTGTGGgactgacaCATATGCTGGGAGAACCAAGATTGGGCAGcggt	GACTGACA	CGGT
oligo 4N	TGACTATACAGCTAAGGGATCCTCTCACCGAGCGTATCTGCTGGGTTGTGGggtagtgtCATATGCTGGGAGAACCAAGATTGGGCAGcggc	GGTAGTGT	CGGC
oligo 4N	TGACTATACAGCTAAGGGATCCTCTCACCGAGCGTATCTGCTGGGTTGTGGatggcacaCATATGCTGGGAGAACCAAGATTGGGCAGcggg	ATGGCACA	CGGG
oligo 4N	TGACTATACAGCTAAGGGATCCTCTCACCGAGCGTATCTGCTGGGTTGTGGtactttcaCATATGCTGGGAGAACCAAGATTGGGCAGgaaa	TACTTTCA	GAAA
oligo 4N	TGACTATACAGCTAAGGGATCCTCTCACCGAGCGTATCTGCTGGGTTGTGGcagggccaCATATGCTGGGAGAACCAAGATTGGGCAGgaat	CAGGGCCA	GAAT
oligo 4N	TGACTATACAGCTAAGGGATCCTCTCACCGAGCGTATCTGCTGGGTTGTGGttgtatgaCATATGCTGGGAGAACCAAGATTGGGCAGgaac	TTGTATGA	GAAC
oligo 4N	TGACTATACAGCTAAGGGATCCTCTCACCGAGCGTATCTGCTGGGTTGTGGctgcattcCATATGCTGGGAGAACCAAGATTGGGCAGgaag	CTGCATTC	GAAG
oligo 4N	TGACTATACAGCTAAGGGATCCTCTCACCGAGCGTATCTGCTGGGTTGTGGttctctagCATATGCTGGGAGAACCAAGATTGGGCAGgata	TTCTCTAG	GATA
oligo 4N	TGACTATACAGCTAAGGGATCCTCTCACCGAGCGTATCTGCTGGGTTGTGGtcttctagCATATGCTGGGAGAACCAAGATTGGGCAGgatt	TCTTCTAG	GATT
oligo 4N	TGACTATACAGCTAAGGGATCCTCTCACCGAGCGTATCTGCTGGGTTGTGGtagagaggCATATGCTGGGAGAACCAAGATTGGGCAGgatc	TAGAGAGG	GATC
oligo 4N	TGACTATACAGCTAAGGGATCCTCTCACCGAGCGTATCTGCTGGGTTGTGGttagattgCATATGCTGGGAGAACCAAGATTGGGCAGgatg	TTAGATTG	GATG
oligo 4N	TGACTATACAGCTAAGGGATCCTCTCACCGAGCGTATCTGCTGGGTTGTGGgatgacgtCATATGCTGGGAGAACCAAGATTGGGCAGgaca	GATGACGT	GACA
oligo 4N	TGACTATACAGCTAAGGGATCCTCTCACCGAGCGTATCTGCTGGGTTGTGGtgtcgccaCATATGCTGGGAGAACCAAGATTGGGCAGgact	TGTCGCCA	GACT
oligo 4N	TGACTATACAGCTAAGGGATCCTCTCACCGAGCGTATCTGCTGGGTTGTGGggccgcccCATATGCTGGGAGAACCAAGATTGGGCAGgacc	GGCCGCCC	GACC
oligo 4N	TGACTATACAGCTAAGGGATCCTCTCACCGAGCGTATCTGCTGGGTTGTGGcaattactCATATGCTGGGAGAACCAAGATTGGGCAGgacg	CAATTACT	GACG
oligo 4N	TGACTATACAGCTAAGGGATCCTCTCACCGAGCGTATCTGCTGGGTTGTGGctgtatcaCATATGCTGGGAGAACCAAGATTGGGCAGgaga	CTGTATCA	GAGA
oligo 4N	TGACTATACAGCTAAGGGATCCTCTCACCGAGCGTATCTGCTGGGTTGTGGagttatgtCATATGCTGGGAGAACCAAGATTGGGCAGgagt	AGTTATGT	GAGT
oligo 4N	TGACTATACAGCTAAGGGATCCTCTCACCGAGCGTATCTGCTGGGTTGTGGgagtcgggCATATGCTGGGAGAACCAAGATTGGGCAGgagc	GAGTCGGG	GAGC
oligo 4N	TGACTATACAGCTAAGGGATCCTCTCACCGAGCGTATCTGCTGGGTTGTGGgtagtaatCATATGCTGGGAGAACCAAGATTGGGCAGgagg	GTAGTAAT	GAGG
oligo 4N	TGACTATACAGCTAAGGGATCCTCTCACCGAGCGTATCTGCTGGGTTGTGGgccccgaaCATATGCTGGGAGAACCAAGATTGGGCAGgtaa	GCCCCGAA	GTAA
oligo 4N	TGACTATACAGCTAAGGGATCCTCTCACCGAGCGTATCTGCTGGGTTGTGGgaaggcccCATATGCTGGGAGAACCAAGATTGGGCAGgtat	GAAGGCCC	GTAT
oligo 4N	TGACTATACAGCTAAGGGATCCTCTCACCGAGCGTATCTGCTGGGTTGTGGtacgtgctCATATGCTGGGAGAACCAAGATTGGGCAGgtac	TACGTGCT	GTAC
oligo 4N	TGACTATACAGCTAAGGGATCCTCTCACCGAGCGTATCTGCTGGGTTGTGGttaggtatCATATGCTGGGAGAACCAAGATTGGGCAGgtag	TTAGGTAT	GTAG
oligo 4N	TGACTATACAGCTAAGGGATCCTCTCACCGAGCGTATCTGCTGGGTTGTGGatagggtgCATATGCTGGGAGAACCAAGATTGGGCAGgtta	ATAGGGTG	GTTA
oligo 4N	TGACTATACAGCTAAGGGATCCTCTCACCGAGCGTATCTGCTGGGTTGTGGttctgaacCATATGCTGGGAGAACCAAGATTGGGCAGgttt	TTCTGAAC	GTTT
oligo 4N	TGACTATACAGCTAAGGGATCCTCTCACCGAGCGTATCTGCTGGGTTGTGGcgtggggtCATATGCTGGGAGAACCAAGATTGGGCAGgttc	CGTGGGGT	GTTC
oligo 4N	TGACTATACAGCTAAGGGATCCTCTCACCGAGCGTATCTGCTGGGTTGTGGtcgacaatCATATGCTGGGAGAACCAAGATTGGGCAGgttg	TCGACAAT	GTTG
oligo 4N	TGACTATACAGCTAAGGGATCCTCTCACCGAGCGTATCTGCTGGGTTGTGGtcccagttCATATGCTGGGAGAACCAAGATTGGGCAGgtca	TCCCAGTT	GTCA
oligo 4N	TGACTATACAGCTAAGGGATCCTCTCACCGAGCGTATCTGCTGGGTTGTGGtgtcgttaCATATGCTGGGAGAACCAAGATTGGGCAGgtct	TGTCGTTA	GTCT
oligo 4N	TGACTATACAGCTAAGGGATCCTCTCACCGAGCGTATCTGCTGGGTTGTGGgagcagacCATATGCTGGGAGAACCAAGATTGGGCAGgtcc	GAGCAGAC	GTCC
oligo 4N	TGACTATACAGCTAAGGGATCCTCTCACCGAGCGTATCTGCTGGGTTGTGGtgggaatcCATATGCTGGGAGAACCAAGATTGGGCAGgtcg	TGGGAATC	GTCG
oligo 4N	TGACTATACAGCTAAGGGATCCTCTCACCGAGCGTATCTGCTGGGTTGTGGcggcttgcCATATGCTGGGAGAACCAAGATTGGGCAGgtga	CGGCTTGC	GTGA
oligo 4N	TGACTATACAGCTAAGGGATCCTCTCACCGAGCGTATCTGCTGGGTTGTGGgcttcctcCATATGCTGGGAGAACCAAGATTGGGCAGgtgt	GCTTCCTC	GTGT
oligo 4N	TGACTATACAGCTAAGGGATCCTCTCACCGAGCGTATCTGCTGGGTTGTGGatatcgtgCATATGCTGGGAGAACCAAGATTGGGCAGgtgc	ATATCGTG	GTGC
oligo 4N	TGACTATACAGCTAAGGGATCCTCTCACCGAGCGTATCTGCTGGGTTGTGGactcgggcCATATGCTGGGAGAACCAAGATTGGGCAGgtgg	ACTCGGGC	GTGG
oligo 4N	TGACTATACAGCTAAGGGATCCTCTCACCGAGCGTATCTGCTGGGTTGTGGataacaccCATATGCTGGGAGAACCAAGATTGGGCAGgcaa	ATAACACC	GCAA
oligo 4N	TGACTATACAGCTAAGGGATCCTCTCACCGAGCGTATCTGCTGGGTTGTGGttgacaacCATATGCTGGGAGAACCAAGATTGGGCAGgcat	TTGACAAC	GCAT
oligo 4N	TGACTATACAGCTAAGGGATCCTCTCACCGAGCGTATCTGCTGGGTTGTGGcgtttcggCATATGCTGGGAGAACCAAGATTGGGCAGgcac	CGTTTCGG	GCAC
oligo 4N	TGACTATACAGCTAAGGGATCCTCTCACCGAGCGTATCTGCTGGGTTGTGGtacttctaCATATGCTGGGAGAACCAAGATTGGGCAGgcag	TACTTCTA	GCAG
oligo 4N	TGACTATACAGCTAAGGGATCCTCTCACCGAGCGTATCTGCTGGGTTGTGGgaccgaggCATATGCTGGGAGAACCAAGATTGGGCAGgcta	GACCGAGG	GCTA
oligo 4N	TGACTATACAGCTAAGGGATCCTCTCACCGAGCGTATCTGCTGGGTTGTGGgcagtggcCATATGCTGGGAGAACCAAGATTGGGCAGgctt	GCAGTGGC	GCTT
oligo 4N	TGACTATACAGCTAAGGGATCCTCTCACCGAGCGTATCTGCTGGGTTGTGGttccatgcCATATGCTGGGAGAACCAAGATTGGGCAGgctc	TTCCATGC	GCTC
oligo 4N	TGACTATACAGCTAAGGGATCCTCTCACCGAGCGTATCTGCTGGGTTGTGGgcccgtacCATATGCTGGGAGAACCAAGATTGGGCAGgctg	GCCCGTAC	GCTG
oligo 4N	TGACTATACAGCTAAGGGATCCTCTCACCGAGCGTATCTGCTGGGTTGTGGacgatttcCATATGCTGGGAGAACCAAGATTGGGCAGgcca	ACGATTTC	GCCA
oligo 4N	TGACTATACAGCTAAGGGATCCTCTCACCGAGCGTATCTGCTGGGTTGTGGtcctccgtCATATGCTGGGAGAACCAAGATTGGGCAGgcct	TCCTCCGT	GCCT
oligo 4N	TGACTATACAGCTAAGGGATCCTCTCACCGAGCGTATCTGCTGGGTTGTGGcatttgttCATATGCTGGGAGAACCAAGATTGGGCAGgccc	CATTTGTT	GCCC
oligo 4N	TGACTATACAGCTAAGGGATCCTCTCACCGAGCGTATCTGCTGGGTTGTGGtgagacctCATATGCTGGGAGAACCAAGATTGGGCAGgccg	TGAGACCT	GCCG
oligo 4N	TGACTATACAGCTAAGGGATCCTCTCACCGAGCGTATCTGCTGGGTTGTGGcggttcgcCATATGCTGGGAGAACCAAGATTGGGCAGgcga	CGGTTCGC	GCGA
oligo 4N	TGACTATACAGCTAAGGGATCCTCTCACCGAGCGTATCTGCTGGGTTGTGGtataccgaCATATGCTGGGAGAACCAAGATTGGGCAGgcgt	TATACCGA	GCGT
oligo 4N	TGACTATACAGCTAAGGGATCCTCTCACCGAGCGTATCTGCTGGGTTGTGGtgatcccaCATATGCTGGGAGAACCAAGATTGGGCAGgcgc	TGATCCCA	GCGC
oligo 4N	TGACTATACAGCTAAGGGATCCTCTCACCGAGCGTATCTGCTGGGTTGTGGccgcgtacCATATGCTGGGAGAACCAAGATTGGGCAGgcgg	CCGCGTAC	GCGG
oligo 4N	TGACTATACAGCTAAGGGATCCTCTCACCGAGCGTATCTGCTGGGTTGTGGgtagtagcCATATGCTGGGAGAACCAAGATTGGGCAGggaa	GTAGTAGC	GGAA
oligo 4N	TGACTATACAGCTAAGGGATCCTCTCACCGAGCGTATCTGCTGGGTTGTGGgcgtaaagCATATGCTGGGAGAACCAAGATTGGGCAGggat	GCGTAAAG	GGAT
oligo 4N	TGACTATACAGCTAAGGGATCCTCTCACCGAGCGTATCTGCTGGGTTGTGGgcattctcCATATGCTGGGAGAACCAAGATTGGGCAGggac	GCATTCTC	GGAC
oligo 4N	TGACTATACAGCTAAGGGATCCTCTCACCGAGCGTATCTGCTGGGTTGTGGgtttgtatCATATGCTGGGAGAACCAAGATTGGGCAGggag	GTTTGTAT	GGAG
oligo 4N	TGACTATACAGCTAAGGGATCCTCTCACCGAGCGTATCTGCTGGGTTGTGGaccctagtCATATGCTGGGAGAACCAAGATTGGGCAGggta	ACCCTAGT	GGTA
oligo 4N	TGACTATACAGCTAAGGGATCCTCTCACCGAGCGTATCTGCTGGGTTGTGGttgcggtgCATATGCTGGGAGAACCAAGATTGGGCAGggtt	TTGCGGTG	GGTT
oligo 4N	TGACTATACAGCTAAGGGATCCTCTCACCGAGCGTATCTGCTGGGTTGTGGccacccagCATATGCTGGGAGAACCAAGATTGGGCAGggtc	CCACCCAG	GGTC
oligo 4N	TGACTATACAGCTAAGGGATCCTCTCACCGAGCGTATCTGCTGGGTTGTGGgaccattaCATATGCTGGGAGAACCAAGATTGGGCAGggtg	GACCATTA	GGTG
oligo 4N	TGACTATACAGCTAAGGGATCCTCTCACCGAGCGTATCTGCTGGGTTGTGGgacgcataCATATGCTGGGAGAACCAAGATTGGGCAGggca	GACGCATA	GGCA
oligo 4N	TGACTATACAGCTAAGGGATCCTCTCACCGAGCGTATCTGCTGGGTTGTGGctcatacaCATATGCTGGGAGAACCAAGATTGGGCAGggct	CTCATACA	GGCT
oligo 4N	TGACTATACAGCTAAGGGATCCTCTCACCGAGCGTATCTGCTGGGTTGTGGtggaaagcCATATGCTGGGAGAACCAAGATTGGGCAGggcc	TGGAAAGC	GGCC
oligo 4N	TGACTATACAGCTAAGGGATCCTCTCACCGAGCGTATCTGCTGGGTTGTGGtagaccggCATATGCTGGGAGAACCAAGATTGGGCAGggcg	TAGACCGG	GGCG
oligo 4N	TGACTATACAGCTAAGGGATCCTCTCACCGAGCGTATCTGCTGGGTTGTGGaagggcaaCATATGCTGGGAGAACCAAGATTGGGCAGggga	AAGGGCAA	GGGA
oligo 4N	TGACTATACAGCTAAGGGATCCTCTCACCGAGCGTATCTGCTGGGTTGTGGcttgagagCATATGCTGGGAGAACCAAGATTGGGCAGgggt	CTTGAGAG	GGGT
oligo 4N	TGACTATACAGCTAAGGGATCCTCTCACCGAGCGTATCTGCTGGGTTGTGGatatcaagCATATGCTGGGAGAACCAAGATTGGGCAGgggc	ATATCAAG	GGGC
oligo 4N	TGACTATACAGCTAAGGGATCCTCTCACCGAGCGTATCTGCTGGGTTGTGGtgtggttgCATATGCTGGGAGAACCAAGATTGGGCAGgggg	TGTGGTTG	GGGG
oligo 5N	TGACTATACAGCTAAGGGATCCTCTCACCGAGCGTATCTGCTGGGTTGTGGagaatttcCATATGCTGGGAGAACCAAGATTGGGCAGaaaaa	AGAATTTC	AAAAA
oligo 5N	TGACTATACAGCTAAGGGATCCTCTCACCGAGCGTATCTGCTGGGTTGTGGtgctatcaCATATGCTGGGAGAACCAAGATTGGGCAGaaaat	TGCTATCA	AAAAT
oligo 5N	TGACTATACAGCTAAGGGATCCTCTCACCGAGCGTATCTGCTGGGTTGTGGcgttgtctCATATGCTGGGAGAACCAAGATTGGGCAGaaaac	CGTTGTCT	AAAAC
oligo 5N	TGACTATACAGCTAAGGGATCCTCTCACCGAGCGTATCTGCTGGGTTGTGGgcggagctCATATGCTGGGAGAACCAAGATTGGGCAGaaaag	GCGGAGCT	AAAAG
oligo 5N	TGACTATACAGCTAAGGGATCCTCTCACCGAGCGTATCTGCTGGGTTGTGGaaatcaacCATATGCTGGGAGAACCAAGATTGGGCAGaaata	AAATCAAC	AAATA
oligo 5N	TGACTATACAGCTAAGGGATCCTCTCACCGAGCGTATCTGCTGGGTTGTGGcaatcctgCATATGCTGGGAGAACCAAGATTGGGCAGaaatt	CAATCCTG	AAATT
oligo 5N	TGACTATACAGCTAAGGGATCCTCTCACCGAGCGTATCTGCTGGGTTGTGGttgccttgCATATGCTGGGAGAACCAAGATTGGGCAGaaatc	TTGCCTTG	AAATC
oligo 5N	TGACTATACAGCTAAGGGATCCTCTCACCGAGCGTATCTGCTGGGTTGTGGctatctgtCATATGCTGGGAGAACCAAGATTGGGCAGaaatg	CTATCTGT	AAATG
oligo 5N	TGACTATACAGCTAAGGGATCCTCTCACCGAGCGTATCTGCTGGGTTGTGGctgagcaaCATATGCTGGGAGAACCAAGATTGGGCAGaaaca	CTGAGCAA	AAACA
oligo 5N	TGACTATACAGCTAAGGGATCCTCTCACCGAGCGTATCTGCTGGGTTGTGGgatacgttCATATGCTGGGAGAACCAAGATTGGGCAGaaact	GATACGTT	AAACT
oligo 5N	TGACTATACAGCTAAGGGATCCTCTCACCGAGCGTATCTGCTGGGTTGTGGccgccataCATATGCTGGGAGAACCAAGATTGGGCAGaaacc	CCGCCATA	AAACC
oligo 5N	TGACTATACAGCTAAGGGATCCTCTCACCGAGCGTATCTGCTGGGTTGTGGagatagatCATATGCTGGGAGAACCAAGATTGGGCAGaaacg	AGATAGAT	AAACG
oligo 5N	TGACTATACAGCTAAGGGATCCTCTCACCGAGCGTATCTGCTGGGTTGTGGaccccaaaCATATGCTGGGAGAACCAAGATTGGGCAGaaaga	ACCCCAAA	AAAGA
oligo 5N	TGACTATACAGCTAAGGGATCCTCTCACCGAGCGTATCTGCTGGGTTGTGGgggcttacCATATGCTGGGAGAACCAAGATTGGGCAGaaagt	GGGCTTAC	AAAGT
oligo 5N	TGACTATACAGCTAAGGGATCCTCTCACCGAGCGTATCTGCTGGGTTGTGGagcttacgCATATGCTGGGAGAACCAAGATTGGGCAGaaagc	AGCTTACG	AAAGC
oligo 5N	TGACTATACAGCTAAGGGATCCTCTCACCGAGCGTATCTGCTGGGTTGTGGtacgctcaCATATGCTGGGAGAACCAAGATTGGGCAGaaagg	TACGCTCA	AAAGG
oligo 5N	TGACTATACAGCTAAGGGATCCTCTCACCGAGCGTATCTGCTGGGTTGTGGgtgtggcgCATATGCTGGGAGAACCAAGATTGGGCAGaataa	GTGTGGCG	AATAA
oligo 5N	TGACTATACAGCTAAGGGATCCTCTCACCGAGCGTATCTGCTGGGTTGTGGaccctctcCATATGCTGGGAGAACCAAGATTGGGCAGaatat	ACCCTCTC	AATAT
oligo 5N	TGACTATACAGCTAAGGGATCCTCTCACCGAGCGTATCTGCTGGGTTGTGGaataacgtCATATGCTGGGAGAACCAAGATTGGGCAGaatac	AATAACGT	AATAC
oligo 5N	TGACTATACAGCTAAGGGATCCTCTCACCGAGCGTATCTGCTGGGTTGTGGccttcataCATATGCTGGGAGAACCAAGATTGGGCAGaatag	CCTTCATA	AATAG
oligo 5N	TGACTATACAGCTAAGGGATCCTCTCACCGAGCGTATCTGCTGGGTTGTGGatttctcgCATATGCTGGGAGAACCAAGATTGGGCAGaatta	ATTTCTCG	AATTA
oligo 5N	TGACTATACAGCTAAGGGATCCTCTCACCGAGCGTATCTGCTGGGTTGTGGacgacaaaCATATGCTGGGAGAACCAAGATTGGGCAGaattt	ACGACAAA	AATTT
oligo 5N	TGACTATACAGCTAAGGGATCCTCTCACCGAGCGTATCTGCTGGGTTGTGGgcatcactCATATGCTGGGAGAACCAAGATTGGGCAGaattc	GCATCACT	AATTC
oligo 5N	TGACTATACAGCTAAGGGATCCTCTCACCGAGCGTATCTGCTGGGTTGTGGaaggggatCATATGCTGGGAGAACCAAGATTGGGCAGaattg	AAGGGGAT	AATTG
oligo 5N	TGACTATACAGCTAAGGGATCCTCTCACCGAGCGTATCTGCTGGGTTGTGGgctgttcgCATATGCTGGGAGAACCAAGATTGGGCAGaatca	GCTGTTCG	AATCA
oligo 5N	TGACTATACAGCTAAGGGATCCTCTCACCGAGCGTATCTGCTGGGTTGTGGggggactcCATATGCTGGGAGAACCAAGATTGGGCAGaatct	GGGGACTC	AATCT
oligo 5N	TGACTATACAGCTAAGGGATCCTCTCACCGAGCGTATCTGCTGGGTTGTGGttcttgagCATATGCTGGGAGAACCAAGATTGGGCAGaatcc	TTCTTGAG	AATCC
oligo 5N	TGACTATACAGCTAAGGGATCCTCTCACCGAGCGTATCTGCTGGGTTGTGGagcgccgaCATATGCTGGGAGAACCAAGATTGGGCAGaatcg	AGCGCCGA	AATCG
oligo 5N	TGACTATACAGCTAAGGGATCCTCTCACCGAGCGTATCTGCTGGGTTGTGGatggattaCATATGCTGGGAGAACCAAGATTGGGCAGaatga	ATGGATTA	AATGA
oligo 5N	TGACTATACAGCTAAGGGATCCTCTCACCGAGCGTATCTGCTGGGTTGTGGaatatacaCATATGCTGGGAGAACCAAGATTGGGCAGaatgt	AATATACA	AATGT
oligo 5N	TGACTATACAGCTAAGGGATCCTCTCACCGAGCGTATCTGCTGGGTTGTGGtacaatcaCATATGCTGGGAGAACCAAGATTGGGCAGaatgc	TACAATCA	AATGC
oligo 5N	TGACTATACAGCTAAGGGATCCTCTCACCGAGCGTATCTGCTGGGTTGTGGccattaccCATATGCTGGGAGAACCAAGATTGGGCAGaatgg	CCATTACC	AATGG
oligo 5N	TGACTATACAGCTAAGGGATCCTCTCACCGAGCGTATCTGCTGGGTTGTGGctgaacatCATATGCTGGGAGAACCAAGATTGGGCAGaacaa	CTGAACAT	AACAA
oligo 5N	TGACTATACAGCTAAGGGATCCTCTCACCGAGCGTATCTGCTGGGTTGTGGgcaatgttCATATGCTGGGAGAACCAAGATTGGGCAGaacat	GCAATGTT	AACAT
oligo 5N	TGACTATACAGCTAAGGGATCCTCTCACCGAGCGTATCTGCTGGGTTGTGGccgcggtaCATATGCTGGGAGAACCAAGATTGGGCAGaacac	CCGCGGTA	AACAC
oligo 5N	TGACTATACAGCTAAGGGATCCTCTCACCGAGCGTATCTGCTGGGTTGTGGgctgtaccCATATGCTGGGAGAACCAAGATTGGGCAGaacag	GCTGTACC	AACAG
oligo 5N	TGACTATACAGCTAAGGGATCCTCTCACCGAGCGTATCTGCTGGGTTGTGGtaatcgtgCATATGCTGGGAGAACCAAGATTGGGCAGaacta	TAATCGTG	AACTA
oligo 5N	TGACTATACAGCTAAGGGATCCTCTCACCGAGCGTATCTGCTGGGTTGTGGctcaggatCATATGCTGGGAGAACCAAGATTGGGCAGaactt	CTCAGGAT	AACTT
oligo 5N	TGACTATACAGCTAAGGGATCCTCTCACCGAGCGTATCTGCTGGGTTGTGGttttaacaCATATGCTGGGAGAACCAAGATTGGGCAGaactc	TTTTAACA	AACTC
oligo 5N	TGACTATACAGCTAAGGGATCCTCTCACCGAGCGTATCTGCTGGGTTGTGGgtatgagcCATATGCTGGGAGAACCAAGATTGGGCAGaactg	GTATGAGC	AACTG
oligo 5N	TGACTATACAGCTAAGGGATCCTCTCACCGAGCGTATCTGCTGGGTTGTGGagttgcccCATATGCTGGGAGAACCAAGATTGGGCAGaacca	AGTTGCCC	AACCA
oligo 5N	TGACTATACAGCTAAGGGATCCTCTCACCGAGCGTATCTGCTGGGTTGTGGaagtgattCATATGCTGGGAGAACCAAGATTGGGCAGaacct	AAGTGATT	AACCT
oligo 5N	TGACTATACAGCTAAGGGATCCTCTCACCGAGCGTATCTGCTGGGTTGTGGttaacagcCATATGCTGGGAGAACCAAGATTGGGCAGaaccc	TTAACAGC	AACCC
oligo 5N	TGACTATACAGCTAAGGGATCCTCTCACCGAGCGTATCTGCTGGGTTGTGGacacggtaCATATGCTGGGAGAACCAAGATTGGGCAGaaccg	ACACGGTA	AACCG
oligo 5N	TGACTATACAGCTAAGGGATCCTCTCACCGAGCGTATCTGCTGGGTTGTGGggttggtaCATATGCTGGGAGAACCAAGATTGGGCAGaacga	GGTTGGTA	AACGA
oligo 5N	TGACTATACAGCTAAGGGATCCTCTCACCGAGCGTATCTGCTGGGTTGTGGttgtggagCATATGCTGGGAGAACCAAGATTGGGCAGaacgt	TTGTGGAG	AACGT
oligo 5N	TGACTATACAGCTAAGGGATCCTCTCACCGAGCGTATCTGCTGGGTTGTGGgtattagaCATATGCTGGGAGAACCAAGATTGGGCAGaacgc	GTATTAGA	AACGC
oligo 5N	TGACTATACAGCTAAGGGATCCTCTCACCGAGCGTATCTGCTGGGTTGTGGatagacctCATATGCTGGGAGAACCAAGATTGGGCAGaacgg	ATAGACCT	AACGG
oligo 5N	TGACTATACAGCTAAGGGATCCTCTCACCGAGCGTATCTGCTGGGTTGTGGagtttcgcCATATGCTGGGAGAACCAAGATTGGGCAGaagaa	AGTTTCGC	AAGAA
oligo 5N	TGACTATACAGCTAAGGGATCCTCTCACCGAGCGTATCTGCTGGGTTGTGGtgtctttgCATATGCTGGGAGAACCAAGATTGGGCAGaagat	TGTCTTTG	AAGAT
oligo 5N	TGACTATACAGCTAAGGGATCCTCTCACCGAGCGTATCTGCTGGGTTGTGGtgagatatCATATGCTGGGAGAACCAAGATTGGGCAGaagac	TGAGATAT	AAGAC
oligo 5N	TGACTATACAGCTAAGGGATCCTCTCACCGAGCGTATCTGCTGGGTTGTGGcataacatCATATGCTGGGAGAACCAAGATTGGGCAGaagag	CATAACAT	AAGAG
oligo 5N	TGACTATACAGCTAAGGGATCCTCTCACCGAGCGTATCTGCTGGGTTGTGGacgtgatgCATATGCTGGGAGAACCAAGATTGGGCAGaagta	ACGTGATG	AAGTA
oligo 5N	TGACTATACAGCTAAGGGATCCTCTCACCGAGCGTATCTGCTGGGTTGTGGccggtggaCATATGCTGGGAGAACCAAGATTGGGCAGaagtt	CCGGTGGA	AAGTT
oligo 5N	TGACTATACAGCTAAGGGATCCTCTCACCGAGCGTATCTGCTGGGTTGTGGatcacatgCATATGCTGGGAGAACCAAGATTGGGCAGaagtc	ATCACATG	AAGTC
oligo 5N	TGACTATACAGCTAAGGGATCCTCTCACCGAGCGTATCTGCTGGGTTGTGGgcgggatcCATATGCTGGGAGAACCAAGATTGGGCAGaagtg	GCGGGATC	AAGTG
oligo 5N	TGACTATACAGCTAAGGGATCCTCTCACCGAGCGTATCTGCTGGGTTGTGGgaccggcaCATATGCTGGGAGAACCAAGATTGGGCAGaagca	GACCGGCA	AAGCA
oligo 5N	TGACTATACAGCTAAGGGATCCTCTCACCGAGCGTATCTGCTGGGTTGTGGtggaagacCATATGCTGGGAGAACCAAGATTGGGCAGaagct	TGGAAGAC	AAGCT
oligo 5N	TGACTATACAGCTAAGGGATCCTCTCACCGAGCGTATCTGCTGGGTTGTGGtctctatgCATATGCTGGGAGAACCAAGATTGGGCAGaagcc	TCTCTATG	AAGCC
oligo 5N	TGACTATACAGCTAAGGGATCCTCTCACCGAGCGTATCTGCTGGGTTGTGGcattaaatCATATGCTGGGAGAACCAAGATTGGGCAGaagcg	CATTAAAT	AAGCG
oligo 5N	TGACTATACAGCTAAGGGATCCTCTCACCGAGCGTATCTGCTGGGTTGTGGacgagagaCATATGCTGGGAGAACCAAGATTGGGCAGaagga	ACGAGAGA	AAGGA
oligo 5N	TGACTATACAGCTAAGGGATCCTCTCACCGAGCGTATCTGCTGGGTTGTGGgttaccctCATATGCTGGGAGAACCAAGATTGGGCAGaaggt	GTTACCCT	AAGGT
oligo 5N	TGACTATACAGCTAAGGGATCCTCTCACCGAGCGTATCTGCTGGGTTGTGGgacggattCATATGCTGGGAGAACCAAGATTGGGCAGaaggc	GACGGATT	AAGGC
oligo 5N	TGACTATACAGCTAAGGGATCCTCTCACCGAGCGTATCTGCTGGGTTGTGGgtgacgccCATATGCTGGGAGAACCAAGATTGGGCAGaaggg	GTGACGCC	AAGGG
oligo 5N	TGACTATACAGCTAAGGGATCCTCTCACCGAGCGTATCTGCTGGGTTGTGGaatccggcCATATGCTGGGAGAACCAAGATTGGGCAGataaa	AATCCGGC	ATAAA
oligo 5N	TGACTATACAGCTAAGGGATCCTCTCACCGAGCGTATCTGCTGGGTTGTGGcttatatcCATATGCTGGGAGAACCAAGATTGGGCAGataat	CTTATATC	ATAAT
oligo 5N	TGACTATACAGCTAAGGGATCCTCTCACCGAGCGTATCTGCTGGGTTGTGGgacaaaagCATATGCTGGGAGAACCAAGATTGGGCAGataac	GACAAAAG	ATAAC
oligo 5N	TGACTATACAGCTAAGGGATCCTCTCACCGAGCGTATCTGCTGGGTTGTGGggctttcgCATATGCTGGGAGAACCAAGATTGGGCAGataag	GGCTTTCG	ATAAG
oligo 5N	TGACTATACAGCTAAGGGATCCTCTCACCGAGCGTATCTGCTGGGTTGTGGgcggtcccCATATGCTGGGAGAACCAAGATTGGGCAGatata	GCGGTCCC	ATATA
oligo 5N	TGACTATACAGCTAAGGGATCCTCTCACCGAGCGTATCTGCTGGGTTGTGGttagttgtCATATGCTGGGAGAACCAAGATTGGGCAGatatt	TTAGTTGT	ATATT
oligo 5N	TGACTATACAGCTAAGGGATCCTCTCACCGAGCGTATCTGCTGGGTTGTGGcagtggatCATATGCTGGGAGAACCAAGATTGGGCAGatatc	CAGTGGAT	ATATC
oligo 5N	TGACTATACAGCTAAGGGATCCTCTCACCGAGCGTATCTGCTGGGTTGTGGgacagttgCATATGCTGGGAGAACCAAGATTGGGCAGatatg	GACAGTTG	ATATG
oligo 5N	TGACTATACAGCTAAGGGATCCTCTCACCGAGCGTATCTGCTGGGTTGTGGatcactttCATATGCTGGGAGAACCAAGATTGGGCAGataca	ATCACTTT	ATACA
oligo 5N	TGACTATACAGCTAAGGGATCCTCTCACCGAGCGTATCTGCTGGGTTGTGGcttatcgcCATATGCTGGGAGAACCAAGATTGGGCAGatact	CTTATCGC	ATACT
oligo 5N	TGACTATACAGCTAAGGGATCCTCTCACCGAGCGTATCTGCTGGGTTGTGGcgaagtgtCATATGCTGGGAGAACCAAGATTGGGCAGatacc	CGAAGTGT	ATACC
oligo 5N	TGACTATACAGCTAAGGGATCCTCTCACCGAGCGTATCTGCTGGGTTGTGGtatgggtcCATATGCTGGGAGAACCAAGATTGGGCAGatacg	TATGGGTC	ATACG
oligo 5N	TGACTATACAGCTAAGGGATCCTCTCACCGAGCGTATCTGCTGGGTTGTGGtaaaataaCATATGCTGGGAGAACCAAGATTGGGCAGataga	TAAAATAA	ATAGA
oligo 5N	TGACTATACAGCTAAGGGATCCTCTCACCGAGCGTATCTGCTGGGTTGTGGagtggggcCATATGCTGGGAGAACCAAGATTGGGCAGatagt	AGTGGGGC	ATAGT
oligo 5N	TGACTATACAGCTAAGGGATCCTCTCACCGAGCGTATCTGCTGGGTTGTGGctgtaaaaCATATGCTGGGAGAACCAAGATTGGGCAGatagc	CTGTAAAA	ATAGC
oligo 5N	TGACTATACAGCTAAGGGATCCTCTCACCGAGCGTATCTGCTGGGTTGTGGactctttgCATATGCTGGGAGAACCAAGATTGGGCAGatagg	ACTCTTTG	ATAGG
oligo 5N	TGACTATACAGCTAAGGGATCCTCTCACCGAGCGTATCTGCTGGGTTGTGGcaggttccCATATGCTGGGAGAACCAAGATTGGGCAGattaa	CAGGTTCC	ATTAA
oligo 5N	TGACTATACAGCTAAGGGATCCTCTCACCGAGCGTATCTGCTGGGTTGTGGcctttcttCATATGCTGGGAGAACCAAGATTGGGCAGattat	CCTTTCTT	ATTAT
oligo 5N	TGACTATACAGCTAAGGGATCCTCTCACCGAGCGTATCTGCTGGGTTGTGGcttttcgtCATATGCTGGGAGAACCAAGATTGGGCAGattac	CTTTTCGT	ATTAC
oligo 5N	TGACTATACAGCTAAGGGATCCTCTCACCGAGCGTATCTGCTGGGTTGTGGagtagctgCATATGCTGGGAGAACCAAGATTGGGCAGattag	AGTAGCTG	ATTAG
oligo 5N	TGACTATACAGCTAAGGGATCCTCTCACCGAGCGTATCTGCTGGGTTGTGGataaaccaCATATGCTGGGAGAACCAAGATTGGGCAGattta	ATAAACCA	ATTTA
oligo 5N	TGACTATACAGCTAAGGGATCCTCTCACCGAGCGTATCTGCTGGGTTGTGGgttaccaaCATATGCTGGGAGAACCAAGATTGGGCAGatttt	GTTACCAA	ATTTT
oligo 5N	TGACTATACAGCTAAGGGATCCTCTCACCGAGCGTATCTGCTGGGTTGTGGaactaacgCATATGCTGGGAGAACCAAGATTGGGCAGatttc	AACTAACG	ATTTC
oligo 5N	TGACTATACAGCTAAGGGATCCTCTCACCGAGCGTATCTGCTGGGTTGTGGtaatatgtCATATGCTGGGAGAACCAAGATTGGGCAGatttg	TAATATGT	ATTTG
oligo 5N	TGACTATACAGCTAAGGGATCCTCTCACCGAGCGTATCTGCTGGGTTGTGGccatacttCATATGCTGGGAGAACCAAGATTGGGCAGattca	CCATACTT	ATTCA
oligo 5N	TGACTATACAGCTAAGGGATCCTCTCACCGAGCGTATCTGCTGGGTTGTGGactaatcaCATATGCTGGGAGAACCAAGATTGGGCAGattct	ACTAATCA	ATTCT
oligo 5N	TGACTATACAGCTAAGGGATCCTCTCACCGAGCGTATCTGCTGGGTTGTGGaaacatggCATATGCTGGGAGAACCAAGATTGGGCAGattcc	AAACATGG	ATTCC
oligo 5N	TGACTATACAGCTAAGGGATCCTCTCACCGAGCGTATCTGCTGGGTTGTGGcaggtctcCATATGCTGGGAGAACCAAGATTGGGCAGattcg	CAGGTCTC	ATTCG
oligo 5N	TGACTATACAGCTAAGGGATCCTCTCACCGAGCGTATCTGCTGGGTTGTGGgttctttgCATATGCTGGGAGAACCAAGATTGGGCAGattga	GTTCTTTG	ATTGA
oligo 5N	TGACTATACAGCTAAGGGATCCTCTCACCGAGCGTATCTGCTGGGTTGTGGtggtcctaCATATGCTGGGAGAACCAAGATTGGGCAGattgt	TGGTCCTA	ATTGT
oligo 5N	TGACTATACAGCTAAGGGATCCTCTCACCGAGCGTATCTGCTGGGTTGTGGccgtgattCATATGCTGGGAGAACCAAGATTGGGCAGattgc	CCGTGATT	ATTGC
oligo 5N	TGACTATACAGCTAAGGGATCCTCTCACCGAGCGTATCTGCTGGGTTGTGGtgtgttgcCATATGCTGGGAGAACCAAGATTGGGCAGattgg	TGTGTTGC	ATTGG
oligo 5N	TGACTATACAGCTAAGGGATCCTCTCACCGAGCGTATCTGCTGGGTTGTGGgactcaagCATATGCTGGGAGAACCAAGATTGGGCAGatcaa	GACTCAAG	ATCAA
oligo 5N	TGACTATACAGCTAAGGGATCCTCTCACCGAGCGTATCTGCTGGGTTGTGGgttcggtcCATATGCTGGGAGAACCAAGATTGGGCAGatcat	GTTCGGTC	ATCAT
oligo 5N	TGACTATACAGCTAAGGGATCCTCTCACCGAGCGTATCTGCTGGGTTGTGGaaggggtaCATATGCTGGGAGAACCAAGATTGGGCAGatcac	AAGGGGTA	ATCAC
oligo 5N	TGACTATACAGCTAAGGGATCCTCTCACCGAGCGTATCTGCTGGGTTGTGGttcgtgatCATATGCTGGGAGAACCAAGATTGGGCAGatcag	TTCGTGAT	ATCAG
oligo 5N	TGACTATACAGCTAAGGGATCCTCTCACCGAGCGTATCTGCTGGGTTGTGGgaacatagCATATGCTGGGAGAACCAAGATTGGGCAGatcta	GAACATAG	ATCTA
oligo 5N	TGACTATACAGCTAAGGGATCCTCTCACCGAGCGTATCTGCTGGGTTGTGGatcaccgcCATATGCTGGGAGAACCAAGATTGGGCAGatctt	ATCACCGC	ATCTT
oligo 5N	TGACTATACAGCTAAGGGATCCTCTCACCGAGCGTATCTGCTGGGTTGTGGagtcacccCATATGCTGGGAGAACCAAGATTGGGCAGatctc	AGTCACCC	ATCTC
oligo 5N	TGACTATACAGCTAAGGGATCCTCTCACCGAGCGTATCTGCTGGGTTGTGGaatcctagCATATGCTGGGAGAACCAAGATTGGGCAGatctg	AATCCTAG	ATCTG
oligo 5N	TGACTATACAGCTAAGGGATCCTCTCACCGAGCGTATCTGCTGGGTTGTGGgcgttttcCATATGCTGGGAGAACCAAGATTGGGCAGatcca	GCGTTTTC	ATCCA
oligo 5N	TGACTATACAGCTAAGGGATCCTCTCACCGAGCGTATCTGCTGGGTTGTGGgaccgtttCATATGCTGGGAGAACCAAGATTGGGCAGatcct	GACCGTTT	ATCCT
oligo 5N	TGACTATACAGCTAAGGGATCCTCTCACCGAGCGTATCTGCTGGGTTGTGGtggacgctCATATGCTGGGAGAACCAAGATTGGGCAGatccc	TGGACGCT	ATCCC
oligo 5N	TGACTATACAGCTAAGGGATCCTCTCACCGAGCGTATCTGCTGGGTTGTGGtttgttgaCATATGCTGGGAGAACCAAGATTGGGCAGatccg	TTTGTTGA	ATCCG
oligo 5N	TGACTATACAGCTAAGGGATCCTCTCACCGAGCGTATCTGCTGGGTTGTGGacgacgagCATATGCTGGGAGAACCAAGATTGGGCAGatcga	ACGACGAG	ATCGA
oligo 5N	TGACTATACAGCTAAGGGATCCTCTCACCGAGCGTATCTGCTGGGTTGTGGgagcgtggCATATGCTGGGAGAACCAAGATTGGGCAGatcgt	GAGCGTGG	ATCGT
oligo 5N	TGACTATACAGCTAAGGGATCCTCTCACCGAGCGTATCTGCTGGGTTGTGGgcgagtcgCATATGCTGGGAGAACCAAGATTGGGCAGatcgc	GCGAGTCG	ATCGC
oligo 5N	TGACTATACAGCTAAGGGATCCTCTCACCGAGCGTATCTGCTGGGTTGTGGcgagctccCATATGCTGGGAGAACCAAGATTGGGCAGatcgg	CGAGCTCC	ATCGG
oligo 5N	TGACTATACAGCTAAGGGATCCTCTCACCGAGCGTATCTGCTGGGTTGTGGcagtgggcCATATGCTGGGAGAACCAAGATTGGGCAGatgaa	CAGTGGGC	ATGAA
oligo 5N	TGACTATACAGCTAAGGGATCCTCTCACCGAGCGTATCTGCTGGGTTGTGGataaatggCATATGCTGGGAGAACCAAGATTGGGCAGatgat	ATAAATGG	ATGAT
oligo 5N	TGACTATACAGCTAAGGGATCCTCTCACCGAGCGTATCTGCTGGGTTGTGGgaattcatCATATGCTGGGAGAACCAAGATTGGGCAGatgac	GAATTCAT	ATGAC
oligo 5N	TGACTATACAGCTAAGGGATCCTCTCACCGAGCGTATCTGCTGGGTTGTGGgtactagtCATATGCTGGGAGAACCAAGATTGGGCAGatgag	GTACTAGT	ATGAG
oligo 5N	TGACTATACAGCTAAGGGATCCTCTCACCGAGCGTATCTGCTGGGTTGTGGgaagatggCATATGCTGGGAGAACCAAGATTGGGCAGatgta	GAAGATGG	ATGTA
oligo 5N	TGACTATACAGCTAAGGGATCCTCTCACCGAGCGTATCTGCTGGGTTGTGGaccacgcaCATATGCTGGGAGAACCAAGATTGGGCAGatgtt	ACCACGCA	ATGTT
oligo 5N	TGACTATACAGCTAAGGGATCCTCTCACCGAGCGTATCTGCTGGGTTGTGGttgatcagCATATGCTGGGAGAACCAAGATTGGGCAGatgtc	TTGATCAG	ATGTC
oligo 5N	TGACTATACAGCTAAGGGATCCTCTCACCGAGCGTATCTGCTGGGTTGTGGgaccctagCATATGCTGGGAGAACCAAGATTGGGCAGatgtg	GACCCTAG	ATGTG
oligo 5N	TGACTATACAGCTAAGGGATCCTCTCACCGAGCGTATCTGCTGGGTTGTGGtgccaggtCATATGCTGGGAGAACCAAGATTGGGCAGatgca	TGCCAGGT	ATGCA
oligo 5N	TGACTATACAGCTAAGGGATCCTCTCACCGAGCGTATCTGCTGGGTTGTGGttccccgaCATATGCTGGGAGAACCAAGATTGGGCAGatgct	TTCCCCGA	ATGCT
oligo 5N	TGACTATACAGCTAAGGGATCCTCTCACCGAGCGTATCTGCTGGGTTGTGGtatcccgcCATATGCTGGGAGAACCAAGATTGGGCAGatgcc	TATCCCGC	ATGCC
oligo 5N	TGACTATACAGCTAAGGGATCCTCTCACCGAGCGTATCTGCTGGGTTGTGGaaggcctcCATATGCTGGGAGAACCAAGATTGGGCAGatgcg	AAGGCCTC	ATGCG
oligo 5N	TGACTATACAGCTAAGGGATCCTCTCACCGAGCGTATCTGCTGGGTTGTGGcagccgacCATATGCTGGGAGAACCAAGATTGGGCAGatgga	CAGCCGAC	ATGGA
oligo 5N	TGACTATACAGCTAAGGGATCCTCTCACCGAGCGTATCTGCTGGGTTGTGGctacgcatCATATGCTGGGAGAACCAAGATTGGGCAGatggt	CTACGCAT	ATGGT
oligo 5N	TGACTATACAGCTAAGGGATCCTCTCACCGAGCGTATCTGCTGGGTTGTGGtgctcgtaCATATGCTGGGAGAACCAAGATTGGGCAGatggc	TGCTCGTA	ATGGC
oligo 5N	TGACTATACAGCTAAGGGATCCTCTCACCGAGCGTATCTGCTGGGTTGTGGaatcccaaCATATGCTGGGAGAACCAAGATTGGGCAGatggg	AATCCCAA	ATGGG
oligo 5N	TGACTATACAGCTAAGGGATCCTCTCACCGAGCGTATCTGCTGGGTTGTGGtgcctggcCATATGCTGGGAGAACCAAGATTGGGCAGacaaa	TGCCTGGC	ACAAA
oligo 5N	TGACTATACAGCTAAGGGATCCTCTCACCGAGCGTATCTGCTGGGTTGTGGggtcaccaCATATGCTGGGAGAACCAAGATTGGGCAGacaat	GGTCACCA	ACAAT
oligo 5N	TGACTATACAGCTAAGGGATCCTCTCACCGAGCGTATCTGCTGGGTTGTGGtgtcaagtCATATGCTGGGAGAACCAAGATTGGGCAGacaac	TGTCAAGT	ACAAC
oligo 5N	TGACTATACAGCTAAGGGATCCTCTCACCGAGCGTATCTGCTGGGTTGTGGagttataaCATATGCTGGGAGAACCAAGATTGGGCAGacaag	AGTTATAA	ACAAG
oligo 5N	TGACTATACAGCTAAGGGATCCTCTCACCGAGCGTATCTGCTGGGTTGTGGgcgcggcgCATATGCTGGGAGAACCAAGATTGGGCAGacata	GCGCGGCG	ACATA
oligo 5N	TGACTATACAGCTAAGGGATCCTCTCACCGAGCGTATCTGCTGGGTTGTGGaagccttgCATATGCTGGGAGAACCAAGATTGGGCAGacatt	AAGCCTTG	ACATT
oligo 5N	TGACTATACAGCTAAGGGATCCTCTCACCGAGCGTATCTGCTGGGTTGTGGttcagggaCATATGCTGGGAGAACCAAGATTGGGCAGacatc	TTCAGGGA	ACATC
oligo 5N	TGACTATACAGCTAAGGGATCCTCTCACCGAGCGTATCTGCTGGGTTGTGGgccaaatgCATATGCTGGGAGAACCAAGATTGGGCAGacatg	GCCAAATG	ACATG
oligo 5N	TGACTATACAGCTAAGGGATCCTCTCACCGAGCGTATCTGCTGGGTTGTGGtgtttggcCATATGCTGGGAGAACCAAGATTGGGCAGacaca	TGTTTGGC	ACACA
oligo 5N	TGACTATACAGCTAAGGGATCCTCTCACCGAGCGTATCTGCTGGGTTGTGGtctgtgtcCATATGCTGGGAGAACCAAGATTGGGCAGacact	TCTGTGTC	ACACT
oligo 5N	TGACTATACAGCTAAGGGATCCTCTCACCGAGCGTATCTGCTGGGTTGTGGcttgcaacCATATGCTGGGAGAACCAAGATTGGGCAGacacc	CTTGCAAC	ACACC
oligo 5N	TGACTATACAGCTAAGGGATCCTCTCACCGAGCGTATCTGCTGGGTTGTGGggaagatgCATATGCTGGGAGAACCAAGATTGGGCAGacacg	GGAAGATG	ACACG
oligo 5N	TGACTATACAGCTAAGGGATCCTCTCACCGAGCGTATCTGCTGGGTTGTGGtacaagaaCATATGCTGGGAGAACCAAGATTGGGCAGacaga	TACAAGAA	ACAGA
oligo 5N	TGACTATACAGCTAAGGGATCCTCTCACCGAGCGTATCTGCTGGGTTGTGGttgaggcaCATATGCTGGGAGAACCAAGATTGGGCAGacagt	TTGAGGCA	ACAGT
oligo 5N	TGACTATACAGCTAAGGGATCCTCTCACCGAGCGTATCTGCTGGGTTGTGGgactccggCATATGCTGGGAGAACCAAGATTGGGCAGacagc	GACTCCGG	ACAGC
oligo 5N	TGACTATACAGCTAAGGGATCCTCTCACCGAGCGTATCTGCTGGGTTGTGGtcagtaaaCATATGCTGGGAGAACCAAGATTGGGCAGacagg	TCAGTAAA	ACAGG
oligo 5N	TGACTATACAGCTAAGGGATCCTCTCACCGAGCGTATCTGCTGGGTTGTGGctgctacaCATATGCTGGGAGAACCAAGATTGGGCAGactaa	CTGCTACA	ACTAA
oligo 5N	TGACTATACAGCTAAGGGATCCTCTCACCGAGCGTATCTGCTGGGTTGTGGcggcgcggCATATGCTGGGAGAACCAAGATTGGGCAGactat	CGGCGCGG	ACTAT
oligo 5N	TGACTATACAGCTAAGGGATCCTCTCACCGAGCGTATCTGCTGGGTTGTGGtggtcaatCATATGCTGGGAGAACCAAGATTGGGCAGactac	TGGTCAAT	ACTAC
oligo 5N	TGACTATACAGCTAAGGGATCCTCTCACCGAGCGTATCTGCTGGGTTGTGGtgaagaggCATATGCTGGGAGAACCAAGATTGGGCAGactag	TGAAGAGG	ACTAG
oligo 5N	TGACTATACAGCTAAGGGATCCTCTCACCGAGCGTATCTGCTGGGTTGTGGtacgactaCATATGCTGGGAGAACCAAGATTGGGCAGactta	TACGACTA	ACTTA
oligo 5N	TGACTATACAGCTAAGGGATCCTCTCACCGAGCGTATCTGCTGGGTTGTGGcctttggtCATATGCTGGGAGAACCAAGATTGGGCAGacttt	CCTTTGGT	ACTTT
oligo 5N	TGACTATACAGCTAAGGGATCCTCTCACCGAGCGTATCTGCTGGGTTGTGGcacttggaCATATGCTGGGAGAACCAAGATTGGGCAGacttc	CACTTGGA	ACTTC
oligo 5N	TGACTATACAGCTAAGGGATCCTCTCACCGAGCGTATCTGCTGGGTTGTGGactgacagCATATGCTGGGAGAACCAAGATTGGGCAGacttg	ACTGACAG	ACTTG
oligo 5N	TGACTATACAGCTAAGGGATCCTCTCACCGAGCGTATCTGCTGGGTTGTGGgtgttggtCATATGCTGGGAGAACCAAGATTGGGCAGactca	GTGTTGGT	ACTCA
oligo 5N	TGACTATACAGCTAAGGGATCCTCTCACCGAGCGTATCTGCTGGGTTGTGGggaagtctCATATGCTGGGAGAACCAAGATTGGGCAGactct	GGAAGTCT	ACTCT
oligo 5N	TGACTATACAGCTAAGGGATCCTCTCACCGAGCGTATCTGCTGGGTTGTGGgctggttaCATATGCTGGGAGAACCAAGATTGGGCAGactcc	GCTGGTTA	ACTCC
oligo 5N	TGACTATACAGCTAAGGGATCCTCTCACCGAGCGTATCTGCTGGGTTGTGGaaatgagaCATATGCTGGGAGAACCAAGATTGGGCAGactcg	AAATGAGA	ACTCG
oligo 5N	TGACTATACAGCTAAGGGATCCTCTCACCGAGCGTATCTGCTGGGTTGTGGcacgaacaCATATGCTGGGAGAACCAAGATTGGGCAGactga	CACGAACA	ACTGA
oligo 5N	TGACTATACAGCTAAGGGATCCTCTCACCGAGCGTATCTGCTGGGTTGTGGtgaaagtaCATATGCTGGGAGAACCAAGATTGGGCAGactgt	TGAAAGTA	ACTGT
oligo 5N	TGACTATACAGCTAAGGGATCCTCTCACCGAGCGTATCTGCTGGGTTGTGGaccagtatCATATGCTGGGAGAACCAAGATTGGGCAGactgc	ACCAGTAT	ACTGC
oligo 5N	TGACTATACAGCTAAGGGATCCTCTCACCGAGCGTATCTGCTGGGTTGTGGtcttgacaCATATGCTGGGAGAACCAAGATTGGGCAGactgg	TCTTGACA	ACTGG
oligo 5N	TGACTATACAGCTAAGGGATCCTCTCACCGAGCGTATCTGCTGGGTTGTGGtcccagagCATATGCTGGGAGAACCAAGATTGGGCAGaccaa	TCCCAGAG	ACCAA
oligo 5N	TGACTATACAGCTAAGGGATCCTCTCACCGAGCGTATCTGCTGGGTTGTGGaggtcgtaCATATGCTGGGAGAACCAAGATTGGGCAGaccat	AGGTCGTA	ACCAT
oligo 5N	TGACTATACAGCTAAGGGATCCTCTCACCGAGCGTATCTGCTGGGTTGTGGggatccaaCATATGCTGGGAGAACCAAGATTGGGCAGaccac	GGATCCAA	ACCAC
oligo 5N	TGACTATACAGCTAAGGGATCCTCTCACCGAGCGTATCTGCTGGGTTGTGGcaggtgatCATATGCTGGGAGAACCAAGATTGGGCAGaccag	CAGGTGAT	ACCAG
oligo 5N	TGACTATACAGCTAAGGGATCCTCTCACCGAGCGTATCTGCTGGGTTGTGGacccacagCATATGCTGGGAGAACCAAGATTGGGCAGaccta	ACCCACAG	ACCTA
oligo 5N	TGACTATACAGCTAAGGGATCCTCTCACCGAGCGTATCTGCTGGGTTGTGGacttccccCATATGCTGGGAGAACCAAGATTGGGCAGacctt	ACTTCCCC	ACCTT
oligo 5N	TGACTATACAGCTAAGGGATCCTCTCACCGAGCGTATCTGCTGGGTTGTGGcgactgggCATATGCTGGGAGAACCAAGATTGGGCAGacctc	CGACTGGG	ACCTC
oligo 5N	TGACTATACAGCTAAGGGATCCTCTCACCGAGCGTATCTGCTGGGTTGTGGgccatcgtCATATGCTGGGAGAACCAAGATTGGGCAGacctg	GCCATCGT	ACCTG
oligo 5N	TGACTATACAGCTAAGGGATCCTCTCACCGAGCGTATCTGCTGGGTTGTGGtcattatgCATATGCTGGGAGAACCAAGATTGGGCAGaccca	TCATTATG	ACCCA
oligo 5N	TGACTATACAGCTAAGGGATCCTCTCACCGAGCGTATCTGCTGGGTTGTGGagagaataCATATGCTGGGAGAACCAAGATTGGGCAGaccct	AGAGAATA	ACCCT
oligo 5N	TGACTATACAGCTAAGGGATCCTCTCACCGAGCGTATCTGCTGGGTTGTGGaaaacgacCATATGCTGGGAGAACCAAGATTGGGCAGacccc	AAAACGAC	ACCCC
oligo 5N	TGACTATACAGCTAAGGGATCCTCTCACCGAGCGTATCTGCTGGGTTGTGGggaccgctCATATGCTGGGAGAACCAAGATTGGGCAGacccg	GGACCGCT	ACCCG
oligo 5N	TGACTATACAGCTAAGGGATCCTCTCACCGAGCGTATCTGCTGGGTTGTGGcaatgataCATATGCTGGGAGAACCAAGATTGGGCAGaccga	CAATGATA	ACCGA
oligo 5N	TGACTATACAGCTAAGGGATCCTCTCACCGAGCGTATCTGCTGGGTTGTGGagggagcgCATATGCTGGGAGAACCAAGATTGGGCAGaccgt	AGGGAGCG	ACCGT
oligo 5N	TGACTATACAGCTAAGGGATCCTCTCACCGAGCGTATCTGCTGGGTTGTGGccttgagtCATATGCTGGGAGAACCAAGATTGGGCAGaccgc	CCTTGAGT	ACCGC
oligo 5N	TGACTATACAGCTAAGGGATCCTCTCACCGAGCGTATCTGCTGGGTTGTGGtttgcacgCATATGCTGGGAGAACCAAGATTGGGCAGaccgg	TTTGCACG	ACCGG
oligo 5N	TGACTATACAGCTAAGGGATCCTCTCACCGAGCGTATCTGCTGGGTTGTGGggacacctCATATGCTGGGAGAACCAAGATTGGGCAGacgaa	GGACACCT	ACGAA
oligo 5N	TGACTATACAGCTAAGGGATCCTCTCACCGAGCGTATCTGCTGGGTTGTGGcacctctcCATATGCTGGGAGAACCAAGATTGGGCAGacgat	CACCTCTC	ACGAT
oligo 5N	TGACTATACAGCTAAGGGATCCTCTCACCGAGCGTATCTGCTGGGTTGTGGttcggaagCATATGCTGGGAGAACCAAGATTGGGCAGacgac	TTCGGAAG	ACGAC
oligo 5N	TGACTATACAGCTAAGGGATCCTCTCACCGAGCGTATCTGCTGGGTTGTGGggtcacgtCATATGCTGGGAGAACCAAGATTGGGCAGacgag	GGTCACGT	ACGAG
oligo 5N	TGACTATACAGCTAAGGGATCCTCTCACCGAGCGTATCTGCTGGGTTGTGGtgccctacCATATGCTGGGAGAACCAAGATTGGGCAGacgta	TGCCCTAC	ACGTA
oligo 5N	TGACTATACAGCTAAGGGATCCTCTCACCGAGCGTATCTGCTGGGTTGTGGtatccactCATATGCTGGGAGAACCAAGATTGGGCAGacgtt	TATCCACT	ACGTT
oligo 5N	TGACTATACAGCTAAGGGATCCTCTCACCGAGCGTATCTGCTGGGTTGTGGtgtctaagCATATGCTGGGAGAACCAAGATTGGGCAGacgtc	TGTCTAAG	ACGTC
oligo 5N	TGACTATACAGCTAAGGGATCCTCTCACCGAGCGTATCTGCTGGGTTGTGGtgtaggacCATATGCTGGGAGAACCAAGATTGGGCAGacgtg	TGTAGGAC	ACGTG
oligo 5N	TGACTATACAGCTAAGGGATCCTCTCACCGAGCGTATCTGCTGGGTTGTGGcttgtcttCATATGCTGGGAGAACCAAGATTGGGCAGacgca	CTTGTCTT	ACGCA
oligo 5N	TGACTATACAGCTAAGGGATCCTCTCACCGAGCGTATCTGCTGGGTTGTGGtcgaaaacCATATGCTGGGAGAACCAAGATTGGGCAGacgct	TCGAAAAC	ACGCT
oligo 5N	TGACTATACAGCTAAGGGATCCTCTCACCGAGCGTATCTGCTGGGTTGTGGtttggggcCATATGCTGGGAGAACCAAGATTGGGCAGacgcc	TTTGGGGC	ACGCC
oligo 5N	TGACTATACAGCTAAGGGATCCTCTCACCGAGCGTATCTGCTGGGTTGTGGggcaaagtCATATGCTGGGAGAACCAAGATTGGGCAGacgcg	GGCAAAGT	ACGCG
oligo 5N	TGACTATACAGCTAAGGGATCCTCTCACCGAGCGTATCTGCTGGGTTGTGGtctacccaCATATGCTGGGAGAACCAAGATTGGGCAGacgga	TCTACCCA	ACGGA
oligo 5N	TGACTATACAGCTAAGGGATCCTCTCACCGAGCGTATCTGCTGGGTTGTGGcaacttcgCATATGCTGGGAGAACCAAGATTGGGCAGacggt	CAACTTCG	ACGGT
oligo 5N	TGACTATACAGCTAAGGGATCCTCTCACCGAGCGTATCTGCTGGGTTGTGGcgacccaaCATATGCTGGGAGAACCAAGATTGGGCAGacggc	CGACCCAA	ACGGC
oligo 5N	TGACTATACAGCTAAGGGATCCTCTCACCGAGCGTATCTGCTGGGTTGTGGatttcgaaCATATGCTGGGAGAACCAAGATTGGGCAGacggg	ATTTCGAA	ACGGG
oligo 5N	TGACTATACAGCTAAGGGATCCTCTCACCGAGCGTATCTGCTGGGTTGTGGtacgaacgCATATGCTGGGAGAACCAAGATTGGGCAGagaaa	TACGAACG	AGAAA
oligo 5N	TGACTATACAGCTAAGGGATCCTCTCACCGAGCGTATCTGCTGGGTTGTGGtgcacagcCATATGCTGGGAGAACCAAGATTGGGCAGagaat	TGCACAGC	AGAAT
oligo 5N	TGACTATACAGCTAAGGGATCCTCTCACCGAGCGTATCTGCTGGGTTGTGGacagggttCATATGCTGGGAGAACCAAGATTGGGCAGagaac	ACAGGGTT	AGAAC
oligo 5N	TGACTATACAGCTAAGGGATCCTCTCACCGAGCGTATCTGCTGGGTTGTGGccggttgcCATATGCTGGGAGAACCAAGATTGGGCAGagaag	CCGGTTGC	AGAAG
oligo 5N	TGACTATACAGCTAAGGGATCCTCTCACCGAGCGTATCTGCTGGGTTGTGGattgatcgCATATGCTGGGAGAACCAAGATTGGGCAGagata	ATTGATCG	AGATA
oligo 5N	TGACTATACAGCTAAGGGATCCTCTCACCGAGCGTATCTGCTGGGTTGTGGcgaacgtcCATATGCTGGGAGAACCAAGATTGGGCAGagatt	CGAACGTC	AGATT
oligo 5N	TGACTATACAGCTAAGGGATCCTCTCACCGAGCGTATCTGCTGGGTTGTGGaccctaacCATATGCTGGGAGAACCAAGATTGGGCAGagatc	ACCCTAAC	AGATC
oligo 5N	TGACTATACAGCTAAGGGATCCTCTCACCGAGCGTATCTGCTGGGTTGTGGgtcacgacCATATGCTGGGAGAACCAAGATTGGGCAGagatg	GTCACGAC	AGATG
oligo 5N	TGACTATACAGCTAAGGGATCCTCTCACCGAGCGTATCTGCTGGGTTGTGGcaccggctCATATGCTGGGAGAACCAAGATTGGGCAGagaca	CACCGGCT	AGACA
oligo 5N	TGACTATACAGCTAAGGGATCCTCTCACCGAGCGTATCTGCTGGGTTGTGGtcagtcgtCATATGCTGGGAGAACCAAGATTGGGCAGagact	TCAGTCGT	AGACT
oligo 5N	TGACTATACAGCTAAGGGATCCTCTCACCGAGCGTATCTGCTGGGTTGTGGagtgtaatCATATGCTGGGAGAACCAAGATTGGGCAGagacc	AGTGTAAT	AGACC
oligo 5N	TGACTATACAGCTAAGGGATCCTCTCACCGAGCGTATCTGCTGGGTTGTGGcgccagccCATATGCTGGGAGAACCAAGATTGGGCAGagacg	CGCCAGCC	AGACG
oligo 5N	TGACTATACAGCTAAGGGATCCTCTCACCGAGCGTATCTGCTGGGTTGTGGtcatcttgCATATGCTGGGAGAACCAAGATTGGGCAGagaga	TCATCTTG	AGAGA
oligo 5N	TGACTATACAGCTAAGGGATCCTCTCACCGAGCGTATCTGCTGGGTTGTGGaatgcaggCATATGCTGGGAGAACCAAGATTGGGCAGagagt	AATGCAGG	AGAGT
oligo 5N	TGACTATACAGCTAAGGGATCCTCTCACCGAGCGTATCTGCTGGGTTGTGGaggccccaCATATGCTGGGAGAACCAAGATTGGGCAGagagc	AGGCCCCA	AGAGC
oligo 5N	TGACTATACAGCTAAGGGATCCTCTCACCGAGCGTATCTGCTGGGTTGTGGtatcacgaCATATGCTGGGAGAACCAAGATTGGGCAGagagg	TATCACGA	AGAGG
oligo 5N	TGACTATACAGCTAAGGGATCCTCTCACCGAGCGTATCTGCTGGGTTGTGGcgcgccaaCATATGCTGGGAGAACCAAGATTGGGCAGagtaa	CGCGCCAA	AGTAA
oligo 5N	TGACTATACAGCTAAGGGATCCTCTCACCGAGCGTATCTGCTGGGTTGTGGgactatgaCATATGCTGGGAGAACCAAGATTGGGCAGagtat	GACTATGA	AGTAT
oligo 5N	TGACTATACAGCTAAGGGATCCTCTCACCGAGCGTATCTGCTGGGTTGTGGcgaatcaaCATATGCTGGGAGAACCAAGATTGGGCAGagtac	CGAATCAA	AGTAC
oligo 5N	TGACTATACAGCTAAGGGATCCTCTCACCGAGCGTATCTGCTGGGTTGTGGcagttgtgCATATGCTGGGAGAACCAAGATTGGGCAGagtag	CAGTTGTG	AGTAG
oligo 5N	TGACTATACAGCTAAGGGATCCTCTCACCGAGCGTATCTGCTGGGTTGTGGtctcattaCATATGCTGGGAGAACCAAGATTGGGCAGagtta	TCTCATTA	AGTTA
oligo 5N	TGACTATACAGCTAAGGGATCCTCTCACCGAGCGTATCTGCTGGGTTGTGGgcagtcctCATATGCTGGGAGAACCAAGATTGGGCAGagttt	GCAGTCCT	AGTTT
oligo 5N	TGACTATACAGCTAAGGGATCCTCTCACCGAGCGTATCTGCTGGGTTGTGGcggagggaCATATGCTGGGAGAACCAAGATTGGGCAGagttc	CGGAGGGA	AGTTC
oligo 5N	TGACTATACAGCTAAGGGATCCTCTCACCGAGCGTATCTGCTGGGTTGTGGttgcgaaaCATATGCTGGGAGAACCAAGATTGGGCAGagttg	TTGCGAAA	AGTTG
oligo 5N	TGACTATACAGCTAAGGGATCCTCTCACCGAGCGTATCTGCTGGGTTGTGGtctggtagCATATGCTGGGAGAACCAAGATTGGGCAGagtca	TCTGGTAG	AGTCA
oligo 5N	TGACTATACAGCTAAGGGATCCTCTCACCGAGCGTATCTGCTGGGTTGTGGtcattccgCATATGCTGGGAGAACCAAGATTGGGCAGagtct	TCATTCCG	AGTCT
oligo 5N	TGACTATACAGCTAAGGGATCCTCTCACCGAGCGTATCTGCTGGGTTGTGGaaagcgttCATATGCTGGGAGAACCAAGATTGGGCAGagtcc	AAAGCGTT	AGTCC
oligo 5N	TGACTATACAGCTAAGGGATCCTCTCACCGAGCGTATCTGCTGGGTTGTGGtacgccggCATATGCTGGGAGAACCAAGATTGGGCAGagtcg	TACGCCGG	AGTCG
oligo 5N	TGACTATACAGCTAAGGGATCCTCTCACCGAGCGTATCTGCTGGGTTGTGGtctatagcCATATGCTGGGAGAACCAAGATTGGGCAGagtga	TCTATAGC	AGTGA
oligo 5N	TGACTATACAGCTAAGGGATCCTCTCACCGAGCGTATCTGCTGGGTTGTGGggtcgctgCATATGCTGGGAGAACCAAGATTGGGCAGagtgt	GGTCGCTG	AGTGT
oligo 5N	TGACTATACAGCTAAGGGATCCTCTCACCGAGCGTATCTGCTGGGTTGTGGtatacggcCATATGCTGGGAGAACCAAGATTGGGCAGagtgc	TATACGGC	AGTGC
oligo 5N	TGACTATACAGCTAAGGGATCCTCTCACCGAGCGTATCTGCTGGGTTGTGGccacttttCATATGCTGGGAGAACCAAGATTGGGCAGagtgg	CCACTTTT	AGTGG
oligo 5N	TGACTATACAGCTAAGGGATCCTCTCACCGAGCGTATCTGCTGGGTTGTGGcggatgccCATATGCTGGGAGAACCAAGATTGGGCAGagcaa	CGGATGCC	AGCAA
oligo 5N	TGACTATACAGCTAAGGGATCCTCTCACCGAGCGTATCTGCTGGGTTGTGGacgatgtaCATATGCTGGGAGAACCAAGATTGGGCAGagcat	ACGATGTA	AGCAT
oligo 5N	TGACTATACAGCTAAGGGATCCTCTCACCGAGCGTATCTGCTGGGTTGTGGgtgcttttCATATGCTGGGAGAACCAAGATTGGGCAGagcac	GTGCTTTT	AGCAC
oligo 5N	TGACTATACAGCTAAGGGATCCTCTCACCGAGCGTATCTGCTGGGTTGTGGcttactgcCATATGCTGGGAGAACCAAGATTGGGCAGagcag	CTTACTGC	AGCAG
oligo 5N	TGACTATACAGCTAAGGGATCCTCTCACCGAGCGTATCTGCTGGGTTGTGGggcgcatgCATATGCTGGGAGAACCAAGATTGGGCAGagcta	GGCGCATG	AGCTA
oligo 5N	TGACTATACAGCTAAGGGATCCTCTCACCGAGCGTATCTGCTGGGTTGTGGgtgcacacCATATGCTGGGAGAACCAAGATTGGGCAGagctt	GTGCACAC	AGCTT
oligo 5N	TGACTATACAGCTAAGGGATCCTCTCACCGAGCGTATCTGCTGGGTTGTGGacaatactCATATGCTGGGAGAACCAAGATTGGGCAGagctc	ACAATACT	AGCTC
oligo 5N	TGACTATACAGCTAAGGGATCCTCTCACCGAGCGTATCTGCTGGGTTGTGGcgcaccggCATATGCTGGGAGAACCAAGATTGGGCAGagctg	CGCACCGG	AGCTG
oligo 5N	TGACTATACAGCTAAGGGATCCTCTCACCGAGCGTATCTGCTGGGTTGTGGggaaaggaCATATGCTGGGAGAACCAAGATTGGGCAGagcca	GGAAAGGA	AGCCA
oligo 5N	TGACTATACAGCTAAGGGATCCTCTCACCGAGCGTATCTGCTGGGTTGTGGattcaggcCATATGCTGGGAGAACCAAGATTGGGCAGagcct	ATTCAGGC	AGCCT
oligo 5N	TGACTATACAGCTAAGGGATCCTCTCACCGAGCGTATCTGCTGGGTTGTGGagcattagCATATGCTGGGAGAACCAAGATTGGGCAGagccc	AGCATTAG	AGCCC
oligo 5N	TGACTATACAGCTAAGGGATCCTCTCACCGAGCGTATCTGCTGGGTTGTGGgtggtgtaCATATGCTGGGAGAACCAAGATTGGGCAGagccg	GTGGTGTA	AGCCG
oligo 5N	TGACTATACAGCTAAGGGATCCTCTCACCGAGCGTATCTGCTGGGTTGTGGgacagcagCATATGCTGGGAGAACCAAGATTGGGCAGagcga	GACAGCAG	AGCGA
oligo 5N	TGACTATACAGCTAAGGGATCCTCTCACCGAGCGTATCTGCTGGGTTGTGGattcacagCATATGCTGGGAGAACCAAGATTGGGCAGagcgt	ATTCACAG	AGCGT
oligo 5N	TGACTATACAGCTAAGGGATCCTCTCACCGAGCGTATCTGCTGGGTTGTGGtacgctgtCATATGCTGGGAGAACCAAGATTGGGCAGagcgc	TACGCTGT	AGCGC
oligo 5N	TGACTATACAGCTAAGGGATCCTCTCACCGAGCGTATCTGCTGGGTTGTGGtgccccgcCATATGCTGGGAGAACCAAGATTGGGCAGagcgg	TGCCCCGC	AGCGG
oligo 5N	TGACTATACAGCTAAGGGATCCTCTCACCGAGCGTATCTGCTGGGTTGTGGagtgattaCATATGCTGGGAGAACCAAGATTGGGCAGaggaa	AGTGATTA	AGGAA
oligo 5N	TGACTATACAGCTAAGGGATCCTCTCACCGAGCGTATCTGCTGGGTTGTGGgtatcccaCATATGCTGGGAGAACCAAGATTGGGCAGaggat	GTATCCCA	AGGAT
oligo 5N	TGACTATACAGCTAAGGGATCCTCTCACCGAGCGTATCTGCTGGGTTGTGGctaggggcCATATGCTGGGAGAACCAAGATTGGGCAGaggac	CTAGGGGC	AGGAC
oligo 5N	TGACTATACAGCTAAGGGATCCTCTCACCGAGCGTATCTGCTGGGTTGTGGatttatggCATATGCTGGGAGAACCAAGATTGGGCAGaggag	ATTTATGG	AGGAG
oligo 5N	TGACTATACAGCTAAGGGATCCTCTCACCGAGCGTATCTGCTGGGTTGTGGaaccattgCATATGCTGGGAGAACCAAGATTGGGCAGaggta	AACCATTG	AGGTA
oligo 5N	TGACTATACAGCTAAGGGATCCTCTCACCGAGCGTATCTGCTGGGTTGTGGatattccaCATATGCTGGGAGAACCAAGATTGGGCAGaggtt	ATATTCCA	AGGTT
oligo 5N	TGACTATACAGCTAAGGGATCCTCTCACCGAGCGTATCTGCTGGGTTGTGGgttctcggCATATGCTGGGAGAACCAAGATTGGGCAGaggtc	GTTCTCGG	AGGTC
oligo 5N	TGACTATACAGCTAAGGGATCCTCTCACCGAGCGTATCTGCTGGGTTGTGGcgtttgacCATATGCTGGGAGAACCAAGATTGGGCAGaggtg	CGTTTGAC	AGGTG
oligo 5N	TGACTATACAGCTAAGGGATCCTCTCACCGAGCGTATCTGCTGGGTTGTGGagttggacCATATGCTGGGAGAACCAAGATTGGGCAGaggca	AGTTGGAC	AGGCA
oligo 5N	TGACTATACAGCTAAGGGATCCTCTCACCGAGCGTATCTGCTGGGTTGTGGcttgatcaCATATGCTGGGAGAACCAAGATTGGGCAGaggct	CTTGATCA	AGGCT
oligo 5N	TGACTATACAGCTAAGGGATCCTCTCACCGAGCGTATCTGCTGGGTTGTGGagtcacatCATATGCTGGGAGAACCAAGATTGGGCAGaggcc	AGTCACAT	AGGCC
oligo 5N	TGACTATACAGCTAAGGGATCCTCTCACCGAGCGTATCTGCTGGGTTGTGGggactttaCATATGCTGGGAGAACCAAGATTGGGCAGaggcg	GGACTTTA	AGGCG
oligo 5N	TGACTATACAGCTAAGGGATCCTCTCACCGAGCGTATCTGCTGGGTTGTGGaggccaaaCATATGCTGGGAGAACCAAGATTGGGCAGaggga	AGGCCAAA	AGGGA
oligo 5N	TGACTATACAGCTAAGGGATCCTCTCACCGAGCGTATCTGCTGGGTTGTGGtggtctcaCATATGCTGGGAGAACCAAGATTGGGCAGagggt	TGGTCTCA	AGGGT
oligo 5N	TGACTATACAGCTAAGGGATCCTCTCACCGAGCGTATCTGCTGGGTTGTGGcagtgctcCATATGCTGGGAGAACCAAGATTGGGCAGagggc	CAGTGCTC	AGGGC
oligo 5N	TGACTATACAGCTAAGGGATCCTCTCACCGAGCGTATCTGCTGGGTTGTGGatggcatgCATATGCTGGGAGAACCAAGATTGGGCAGagggg	ATGGCATG	AGGGG
oligo 5N	TGACTATACAGCTAAGGGATCCTCTCACCGAGCGTATCTGCTGGGTTGTGGaaaggctgCATATGCTGGGAGAACCAAGATTGGGCAGtaaaa	AAAGGCTG	TAAAA
oligo 5N	TGACTATACAGCTAAGGGATCCTCTCACCGAGCGTATCTGCTGGGTTGTGGgagaatccCATATGCTGGGAGAACCAAGATTGGGCAGtaaat	GAGAATCC	TAAAT
oligo 5N	TGACTATACAGCTAAGGGATCCTCTCACCGAGCGTATCTGCTGGGTTGTGGatgagttaCATATGCTGGGAGAACCAAGATTGGGCAGtaaac	ATGAGTTA	TAAAC
oligo 5N	TGACTATACAGCTAAGGGATCCTCTCACCGAGCGTATCTGCTGGGTTGTGGcaacgtctCATATGCTGGGAGAACCAAGATTGGGCAGtaaag	CAACGTCT	TAAAG
oligo 5N	TGACTATACAGCTAAGGGATCCTCTCACCGAGCGTATCTGCTGGGTTGTGGcattcctaCATATGCTGGGAGAACCAAGATTGGGCAGtaata	CATTCCTA	TAATA
oligo 5N	TGACTATACAGCTAAGGGATCCTCTCACCGAGCGTATCTGCTGGGTTGTGGccgagcagCATATGCTGGGAGAACCAAGATTGGGCAGtaatt	CCGAGCAG	TAATT
oligo 5N	TGACTATACAGCTAAGGGATCCTCTCACCGAGCGTATCTGCTGGGTTGTGGgtggaaagCATATGCTGGGAGAACCAAGATTGGGCAGtaatc	GTGGAAAG	TAATC
oligo 5N	TGACTATACAGCTAAGGGATCCTCTCACCGAGCGTATCTGCTGGGTTGTGGttctgtggCATATGCTGGGAGAACCAAGATTGGGCAGtaatg	TTCTGTGG	TAATG
oligo 5N	TGACTATACAGCTAAGGGATCCTCTCACCGAGCGTATCTGCTGGGTTGTGGgtatacgaCATATGCTGGGAGAACCAAGATTGGGCAGtaaca	GTATACGA	TAACA
oligo 5N	TGACTATACAGCTAAGGGATCCTCTCACCGAGCGTATCTGCTGGGTTGTGGggtgcagcCATATGCTGGGAGAACCAAGATTGGGCAGtaact	GGTGCAGC	TAACT
oligo 5N	TGACTATACAGCTAAGGGATCCTCTCACCGAGCGTATCTGCTGGGTTGTGGcgcaccatCATATGCTGGGAGAACCAAGATTGGGCAGtaacc	CGCACCAT	TAACC
oligo 5N	TGACTATACAGCTAAGGGATCCTCTCACCGAGCGTATCTGCTGGGTTGTGGtcgtcgtaCATATGCTGGGAGAACCAAGATTGGGCAGtaacg	TCGTCGTA	TAACG
oligo 5N	TGACTATACAGCTAAGGGATCCTCTCACCGAGCGTATCTGCTGGGTTGTGGaaggctccCATATGCTGGGAGAACCAAGATTGGGCAGtaaga	AAGGCTCC	TAAGA
oligo 5N	TGACTATACAGCTAAGGGATCCTCTCACCGAGCGTATCTGCTGGGTTGTGGgtgccgacCATATGCTGGGAGAACCAAGATTGGGCAGtaagt	GTGCCGAC	TAAGT
oligo 5N	TGACTATACAGCTAAGGGATCCTCTCACCGAGCGTATCTGCTGGGTTGTGGattgaatgCATATGCTGGGAGAACCAAGATTGGGCAGtaagc	ATTGAATG	TAAGC
oligo 5N	TGACTATACAGCTAAGGGATCCTCTCACCGAGCGTATCTGCTGGGTTGTGGtaacatatCATATGCTGGGAGAACCAAGATTGGGCAGtaagg	TAACATAT	TAAGG
oligo 5N	TGACTATACAGCTAAGGGATCCTCTCACCGAGCGTATCTGCTGGGTTGTGGtctctcgcCATATGCTGGGAGAACCAAGATTGGGCAGtataa	TCTCTCGC	TATAA
oligo 5N	TGACTATACAGCTAAGGGATCCTCTCACCGAGCGTATCTGCTGGGTTGTGGagccaaccCATATGCTGGGAGAACCAAGATTGGGCAGtatat	AGCCAACC	TATAT
oligo 5N	TGACTATACAGCTAAGGGATCCTCTCACCGAGCGTATCTGCTGGGTTGTGGctcactgtCATATGCTGGGAGAACCAAGATTGGGCAGtatac	CTCACTGT	TATAC
oligo 5N	TGACTATACAGCTAAGGGATCCTCTCACCGAGCGTATCTGCTGGGTTGTGGgatgctcgCATATGCTGGGAGAACCAAGATTGGGCAGtatag	GATGCTCG	TATAG
oligo 5N	TGACTATACAGCTAAGGGATCCTCTCACCGAGCGTATCTGCTGGGTTGTGGaaattagcCATATGCTGGGAGAACCAAGATTGGGCAGtatta	AAATTAGC	TATTA
oligo 5N	TGACTATACAGCTAAGGGATCCTCTCACCGAGCGTATCTGCTGGGTTGTGGtcttttatCATATGCTGGGAGAACCAAGATTGGGCAGtattt	TCTTTTAT	TATTT
oligo 5N	TGACTATACAGCTAAGGGATCCTCTCACCGAGCGTATCTGCTGGGTTGTGGcggatagtCATATGCTGGGAGAACCAAGATTGGGCAGtattc	CGGATAGT	TATTC
oligo 5N	TGACTATACAGCTAAGGGATCCTCTCACCGAGCGTATCTGCTGGGTTGTGGgaagcccgCATATGCTGGGAGAACCAAGATTGGGCAGtattg	GAAGCCCG	TATTG
oligo 5N	TGACTATACAGCTAAGGGATCCTCTCACCGAGCGTATCTGCTGGGTTGTGGtaaacttaCATATGCTGGGAGAACCAAGATTGGGCAGtatca	TAAACTTA	TATCA
oligo 5N	TGACTATACAGCTAAGGGATCCTCTCACCGAGCGTATCTGCTGGGTTGTGGtcggtgaaCATATGCTGGGAGAACCAAGATTGGGCAGtatct	TCGGTGAA	TATCT
oligo 5N	TGACTATACAGCTAAGGGATCCTCTCACCGAGCGTATCTGCTGGGTTGTGGtgcgtcgtCATATGCTGGGAGAACCAAGATTGGGCAGtatcc	TGCGTCGT	TATCC
oligo 5N	TGACTATACAGCTAAGGGATCCTCTCACCGAGCGTATCTGCTGGGTTGTGGataaacatCATATGCTGGGAGAACCAAGATTGGGCAGtatcg	ATAAACAT	TATCG
oligo 5N	TGACTATACAGCTAAGGGATCCTCTCACCGAGCGTATCTGCTGGGTTGTGGtcgcattcCATATGCTGGGAGAACCAAGATTGGGCAGtatga	TCGCATTC	TATGA
oligo 5N	TGACTATACAGCTAAGGGATCCTCTCACCGAGCGTATCTGCTGGGTTGTGGcgtactctCATATGCTGGGAGAACCAAGATTGGGCAGtatgt	CGTACTCT	TATGT
oligo 5N	TGACTATACAGCTAAGGGATCCTCTCACCGAGCGTATCTGCTGGGTTGTGGtctgacatCATATGCTGGGAGAACCAAGATTGGGCAGtatgc	TCTGACAT	TATGC
oligo 5N	TGACTATACAGCTAAGGGATCCTCTCACCGAGCGTATCTGCTGGGTTGTGGggaactggCATATGCTGGGAGAACCAAGATTGGGCAGtatgg	GGAACTGG	TATGG
oligo 5N	TGACTATACAGCTAAGGGATCCTCTCACCGAGCGTATCTGCTGGGTTGTGGgtcaggttCATATGCTGGGAGAACCAAGATTGGGCAGtacaa	GTCAGGTT	TACAA
oligo 5N	TGACTATACAGCTAAGGGATCCTCTCACCGAGCGTATCTGCTGGGTTGTGGatcggatgCATATGCTGGGAGAACCAAGATTGGGCAGtacat	ATCGGATG	TACAT
oligo 5N	TGACTATACAGCTAAGGGATCCTCTCACCGAGCGTATCTGCTGGGTTGTGGctactagaCATATGCTGGGAGAACCAAGATTGGGCAGtacac	CTACTAGA	TACAC
oligo 5N	TGACTATACAGCTAAGGGATCCTCTCACCGAGCGTATCTGCTGGGTTGTGGcaacagggCATATGCTGGGAGAACCAAGATTGGGCAGtacag	CAACAGGG	TACAG
oligo 5N	TGACTATACAGCTAAGGGATCCTCTCACCGAGCGTATCTGCTGGGTTGTGGcttgttacCATATGCTGGGAGAACCAAGATTGGGCAGtacta	CTTGTTAC	TACTA
oligo 5N	TGACTATACAGCTAAGGGATCCTCTCACCGAGCGTATCTGCTGGGTTGTGGggcgttatCATATGCTGGGAGAACCAAGATTGGGCAGtactt	GGCGTTAT	TACTT
oligo 5N	TGACTATACAGCTAAGGGATCCTCTCACCGAGCGTATCTGCTGGGTTGTGGgcctaacaCATATGCTGGGAGAACCAAGATTGGGCAGtactc	GCCTAACA	TACTC
oligo 5N	TGACTATACAGCTAAGGGATCCTCTCACCGAGCGTATCTGCTGGGTTGTGGgattgtggCATATGCTGGGAGAACCAAGATTGGGCAGtactg	GATTGTGG	TACTG
oligo 5N	TGACTATACAGCTAAGGGATCCTCTCACCGAGCGTATCTGCTGGGTTGTGGgtatgtccCATATGCTGGGAGAACCAAGATTGGGCAGtacca	GTATGTCC	TACCA
oligo 5N	TGACTATACAGCTAAGGGATCCTCTCACCGAGCGTATCTGCTGGGTTGTGGggaccgagCATATGCTGGGAGAACCAAGATTGGGCAGtacct	GGACCGAG	TACCT
oligo 5N	TGACTATACAGCTAAGGGATCCTCTCACCGAGCGTATCTGCTGGGTTGTGGgttaggcaCATATGCTGGGAGAACCAAGATTGGGCAGtaccc	GTTAGGCA	TACCC
oligo 5N	TGACTATACAGCTAAGGGATCCTCTCACCGAGCGTATCTGCTGGGTTGTGGcaaatccgCATATGCTGGGAGAACCAAGATTGGGCAGtaccg	CAAATCCG	TACCG
oligo 5N	TGACTATACAGCTAAGGGATCCTCTCACCGAGCGTATCTGCTGGGTTGTGGgcctcgatCATATGCTGGGAGAACCAAGATTGGGCAGtacga	GCCTCGAT	TACGA
oligo 5N	TGACTATACAGCTAAGGGATCCTCTCACCGAGCGTATCTGCTGGGTTGTGGtgtaggtgCATATGCTGGGAGAACCAAGATTGGGCAGtacgt	TGTAGGTG	TACGT
oligo 5N	TGACTATACAGCTAAGGGATCCTCTCACCGAGCGTATCTGCTGGGTTGTGGgttcttcaCATATGCTGGGAGAACCAAGATTGGGCAGtacgc	GTTCTTCA	TACGC
oligo 5N	TGACTATACAGCTAAGGGATCCTCTCACCGAGCGTATCTGCTGGGTTGTGGtataattaCATATGCTGGGAGAACCAAGATTGGGCAGtacgg	TATAATTA	TACGG
oligo 5N	TGACTATACAGCTAAGGGATCCTCTCACCGAGCGTATCTGCTGGGTTGTGGtgatccacCATATGCTGGGAGAACCAAGATTGGGCAGtagaa	TGATCCAC	TAGAA
oligo 5N	TGACTATACAGCTAAGGGATCCTCTCACCGAGCGTATCTGCTGGGTTGTGGaaggctggCATATGCTGGGAGAACCAAGATTGGGCAGtagat	AAGGCTGG	TAGAT
oligo 5N	TGACTATACAGCTAAGGGATCCTCTCACCGAGCGTATCTGCTGGGTTGTGGtaaacattCATATGCTGGGAGAACCAAGATTGGGCAGtagac	TAAACATT	TAGAC
oligo 5N	TGACTATACAGCTAAGGGATCCTCTCACCGAGCGTATCTGCTGGGTTGTGGttccttagCATATGCTGGGAGAACCAAGATTGGGCAGtagag	TTCCTTAG	TAGAG
oligo 5N	TGACTATACAGCTAAGGGATCCTCTCACCGAGCGTATCTGCTGGGTTGTGGccacggctCATATGCTGGGAGAACCAAGATTGGGCAGtagta	CCACGGCT	TAGTA
oligo 5N	TGACTATACAGCTAAGGGATCCTCTCACCGAGCGTATCTGCTGGGTTGTGGctacatgaCATATGCTGGGAGAACCAAGATTGGGCAGtagtt	CTACATGA	TAGTT
oligo 5N	TGACTATACAGCTAAGGGATCCTCTCACCGAGCGTATCTGCTGGGTTGTGGcataagttCATATGCTGGGAGAACCAAGATTGGGCAGtagtc	CATAAGTT	TAGTC
oligo 5N	TGACTATACAGCTAAGGGATCCTCTCACCGAGCGTATCTGCTGGGTTGTGGttttacggCATATGCTGGGAGAACCAAGATTGGGCAGtagtg	TTTTACGG	TAGTG
oligo 5N	TGACTATACAGCTAAGGGATCCTCTCACCGAGCGTATCTGCTGGGTTGTGGacggaaagCATATGCTGGGAGAACCAAGATTGGGCAGtagca	ACGGAAAG	TAGCA
oligo 5N	TGACTATACAGCTAAGGGATCCTCTCACCGAGCGTATCTGCTGGGTTGTGGtaggtgtgCATATGCTGGGAGAACCAAGATTGGGCAGtagct	TAGGTGTG	TAGCT
oligo 5N	TGACTATACAGCTAAGGGATCCTCTCACCGAGCGTATCTGCTGGGTTGTGGatgctgctCATATGCTGGGAGAACCAAGATTGGGCAGtagcc	ATGCTGCT	TAGCC
oligo 5N	TGACTATACAGCTAAGGGATCCTCTCACCGAGCGTATCTGCTGGGTTGTGGttataccgCATATGCTGGGAGAACCAAGATTGGGCAGtagcg	TTATACCG	TAGCG
oligo 5N	TGACTATACAGCTAAGGGATCCTCTCACCGAGCGTATCTGCTGGGTTGTGGcgactgccCATATGCTGGGAGAACCAAGATTGGGCAGtagga	CGACTGCC	TAGGA
oligo 5N	TGACTATACAGCTAAGGGATCCTCTCACCGAGCGTATCTGCTGGGTTGTGGgcaaggccCATATGCTGGGAGAACCAAGATTGGGCAGtaggt	GCAAGGCC	TAGGT
oligo 5N	TGACTATACAGCTAAGGGATCCTCTCACCGAGCGTATCTGCTGGGTTGTGGcattctgtCATATGCTGGGAGAACCAAGATTGGGCAGtaggc	CATTCTGT	TAGGC
oligo 5N	TGACTATACAGCTAAGGGATCCTCTCACCGAGCGTATCTGCTGGGTTGTGGccgggcatCATATGCTGGGAGAACCAAGATTGGGCAGtaggg	CCGGGCAT	TAGGG
oligo 5N	TGACTATACAGCTAAGGGATCCTCTCACCGAGCGTATCTGCTGGGTTGTGGagttatccCATATGCTGGGAGAACCAAGATTGGGCAGttaaa	AGTTATCC	TTAAA
oligo 5N	TGACTATACAGCTAAGGGATCCTCTCACCGAGCGTATCTGCTGGGTTGTGGtacgggtaCATATGCTGGGAGAACCAAGATTGGGCAGttaat	TACGGGTA	TTAAT
oligo 5N	TGACTATACAGCTAAGGGATCCTCTCACCGAGCGTATCTGCTGGGTTGTGGtcaccgaaCATATGCTGGGAGAACCAAGATTGGGCAGttaac	TCACCGAA	TTAAC
oligo 5N	TGACTATACAGCTAAGGGATCCTCTCACCGAGCGTATCTGCTGGGTTGTGGtggtgagtCATATGCTGGGAGAACCAAGATTGGGCAGttaag	TGGTGAGT	TTAAG
oligo 5N	TGACTATACAGCTAAGGGATCCTCTCACCGAGCGTATCTGCTGGGTTGTGGtgcagatgCATATGCTGGGAGAACCAAGATTGGGCAGttata	TGCAGATG	TTATA
oligo 5N	TGACTATACAGCTAAGGGATCCTCTCACCGAGCGTATCTGCTGGGTTGTGGttctataaCATATGCTGGGAGAACCAAGATTGGGCAGttatt	TTCTATAA	TTATT
oligo 5N	TGACTATACAGCTAAGGGATCCTCTCACCGAGCGTATCTGCTGGGTTGTGGagattggcCATATGCTGGGAGAACCAAGATTGGGCAGttatc	AGATTGGC	TTATC
oligo 5N	TGACTATACAGCTAAGGGATCCTCTCACCGAGCGTATCTGCTGGGTTGTGGatagtagtCATATGCTGGGAGAACCAAGATTGGGCAGttatg	ATAGTAGT	TTATG
oligo 5N	TGACTATACAGCTAAGGGATCCTCTCACCGAGCGTATCTGCTGGGTTGTGGggcgatgcCATATGCTGGGAGAACCAAGATTGGGCAGttaca	GGCGATGC	TTACA
oligo 5N	TGACTATACAGCTAAGGGATCCTCTCACCGAGCGTATCTGCTGGGTTGTGGtgtttagaCATATGCTGGGAGAACCAAGATTGGGCAGttact	TGTTTAGA	TTACT
oligo 5N	TGACTATACAGCTAAGGGATCCTCTCACCGAGCGTATCTGCTGGGTTGTGGttcgacctCATATGCTGGGAGAACCAAGATTGGGCAGttacc	TTCGACCT	TTACC
oligo 5N	TGACTATACAGCTAAGGGATCCTCTCACCGAGCGTATCTGCTGGGTTGTGGagcgacgcCATATGCTGGGAGAACCAAGATTGGGCAGttacg	AGCGACGC	TTACG
oligo 5N	TGACTATACAGCTAAGGGATCCTCTCACCGAGCGTATCTGCTGGGTTGTGGgctcggccCATATGCTGGGAGAACCAAGATTGGGCAGttaga	GCTCGGCC	TTAGA
oligo 5N	TGACTATACAGCTAAGGGATCCTCTCACCGAGCGTATCTGCTGGGTTGTGGtgctagtgCATATGCTGGGAGAACCAAGATTGGGCAGttagt	TGCTAGTG	TTAGT
oligo 5N	TGACTATACAGCTAAGGGATCCTCTCACCGAGCGTATCTGCTGGGTTGTGGaacaaaacCATATGCTGGGAGAACCAAGATTGGGCAGttagc	AACAAAAC	TTAGC
oligo 5N	TGACTATACAGCTAAGGGATCCTCTCACCGAGCGTATCTGCTGGGTTGTGGtcctgatcCATATGCTGGGAGAACCAAGATTGGGCAGttagg	TCCTGATC	TTAGG
oligo 5N	TGACTATACAGCTAAGGGATCCTCTCACCGAGCGTATCTGCTGGGTTGTGGctcatccgCATATGCTGGGAGAACCAAGATTGGGCAGtttaa	CTCATCCG	TTTAA
oligo 5N	TGACTATACAGCTAAGGGATCCTCTCACCGAGCGTATCTGCTGGGTTGTGGacacggatCATATGCTGGGAGAACCAAGATTGGGCAGtttat	ACACGGAT	TTTAT
oligo 5N	TGACTATACAGCTAAGGGATCCTCTCACCGAGCGTATCTGCTGGGTTGTGGtattcctgCATATGCTGGGAGAACCAAGATTGGGCAGtttac	TATTCCTG	TTTAC
oligo 5N	TGACTATACAGCTAAGGGATCCTCTCACCGAGCGTATCTGCTGGGTTGTGGtagcctctCATATGCTGGGAGAACCAAGATTGGGCAGtttag	TAGCCTCT	TTTAG
oligo 5N	TGACTATACAGCTAAGGGATCCTCTCACCGAGCGTATCTGCTGGGTTGTGGcctagaccCATATGCTGGGAGAACCAAGATTGGGCAGtttta	CCTAGACC	TTTTA
oligo 5N	TGACTATACAGCTAAGGGATCCTCTCACCGAGCGTATCTGCTGGGTTGTGGggtaacaaCATATGCTGGGAGAACCAAGATTGGGCAGttttt	GGTAACAA	TTTTT
oligo 5N	TGACTATACAGCTAAGGGATCCTCTCACCGAGCGTATCTGCTGGGTTGTGGcgtcggtgCATATGCTGGGAGAACCAAGATTGGGCAGttttc	CGTCGGTG	TTTTC
oligo 5N	TGACTATACAGCTAAGGGATCCTCTCACCGAGCGTATCTGCTGGGTTGTGGtattcacaCATATGCTGGGAGAACCAAGATTGGGCAGttttg	TATTCACA	TTTTG
oligo 5N	TGACTATACAGCTAAGGGATCCTCTCACCGAGCGTATCTGCTGGGTTGTGGtcgaagctCATATGCTGGGAGAACCAAGATTGGGCAGtttca	TCGAAGCT	TTTCA
oligo 5N	TGACTATACAGCTAAGGGATCCTCTCACCGAGCGTATCTGCTGGGTTGTGGgtacgggcCATATGCTGGGAGAACCAAGATTGGGCAGtttct	GTACGGGC	TTTCT
oligo 5N	TGACTATACAGCTAAGGGATCCTCTCACCGAGCGTATCTGCTGGGTTGTGGgctattggCATATGCTGGGAGAACCAAGATTGGGCAGtttcc	GCTATTGG	TTTCC
oligo 5N	TGACTATACAGCTAAGGGATCCTCTCACCGAGCGTATCTGCTGGGTTGTGGcctgacgtCATATGCTGGGAGAACCAAGATTGGGCAGtttcg	CCTGACGT	TTTCG
oligo 5N	TGACTATACAGCTAAGGGATCCTCTCACCGAGCGTATCTGCTGGGTTGTGGcacagtatCATATGCTGGGAGAACCAAGATTGGGCAGtttga	CACAGTAT	TTTGA
oligo 5N	TGACTATACAGCTAAGGGATCCTCTCACCGAGCGTATCTGCTGGGTTGTGGctgaaattCATATGCTGGGAGAACCAAGATTGGGCAGtttgt	CTGAAATT	TTTGT
oligo 5N	TGACTATACAGCTAAGGGATCCTCTCACCGAGCGTATCTGCTGGGTTGTGGgtcttttcCATATGCTGGGAGAACCAAGATTGGGCAGtttgc	GTCTTTTC	TTTGC
oligo 5N	TGACTATACAGCTAAGGGATCCTCTCACCGAGCGTATCTGCTGGGTTGTGGaggaagctCATATGCTGGGAGAACCAAGATTGGGCAGtttgg	AGGAAGCT	TTTGG
oligo 5N	TGACTATACAGCTAAGGGATCCTCTCACCGAGCGTATCTGCTGGGTTGTGGgagcttccCATATGCTGGGAGAACCAAGATTGGGCAGttcaa	GAGCTTCC	TTCAA
oligo 5N	TGACTATACAGCTAAGGGATCCTCTCACCGAGCGTATCTGCTGGGTTGTGGcagcacacCATATGCTGGGAGAACCAAGATTGGGCAGttcat	CAGCACAC	TTCAT
oligo 5N	TGACTATACAGCTAAGGGATCCTCTCACCGAGCGTATCTGCTGGGTTGTGGgaatgaggCATATGCTGGGAGAACCAAGATTGGGCAGttcac	GAATGAGG	TTCAC
oligo 5N	TGACTATACAGCTAAGGGATCCTCTCACCGAGCGTATCTGCTGGGTTGTGGcaagtggtCATATGCTGGGAGAACCAAGATTGGGCAGttcag	CAAGTGGT	TTCAG
oligo 5N	TGACTATACAGCTAAGGGATCCTCTCACCGAGCGTATCTGCTGGGTTGTGGccgaggcaCATATGCTGGGAGAACCAAGATTGGGCAGttcta	CCGAGGCA	TTCTA
oligo 5N	TGACTATACAGCTAAGGGATCCTCTCACCGAGCGTATCTGCTGGGTTGTGGtgtgaacgCATATGCTGGGAGAACCAAGATTGGGCAGttctt	TGTGAACG	TTCTT
oligo 5N	TGACTATACAGCTAAGGGATCCTCTCACCGAGCGTATCTGCTGGGTTGTGGttatcttaCATATGCTGGGAGAACCAAGATTGGGCAGttctc	TTATCTTA	TTCTC
oligo 5N	TGACTATACAGCTAAGGGATCCTCTCACCGAGCGTATCTGCTGGGTTGTGGcggcgctaCATATGCTGGGAGAACCAAGATTGGGCAGttctg	CGGCGCTA	TTCTG
oligo 5N	TGACTATACAGCTAAGGGATCCTCTCACCGAGCGTATCTGCTGGGTTGTGGaacgttctCATATGCTGGGAGAACCAAGATTGGGCAGttcca	AACGTTCT	TTCCA
oligo 5N	TGACTATACAGCTAAGGGATCCTCTCACCGAGCGTATCTGCTGGGTTGTGGtccagataCATATGCTGGGAGAACCAAGATTGGGCAGttcct	TCCAGATA	TTCCT
oligo 5N	TGACTATACAGCTAAGGGATCCTCTCACCGAGCGTATCTGCTGGGTTGTGGcatggtgtCATATGCTGGGAGAACCAAGATTGGGCAGttccc	CATGGTGT	TTCCC
oligo 5N	TGACTATACAGCTAAGGGATCCTCTCACCGAGCGTATCTGCTGGGTTGTGGttagttacCATATGCTGGGAGAACCAAGATTGGGCAGttccg	TTAGTTAC	TTCCG
oligo 5N	TGACTATACAGCTAAGGGATCCTCTCACCGAGCGTATCTGCTGGGTTGTGGcttctcaaCATATGCTGGGAGAACCAAGATTGGGCAGttcga	CTTCTCAA	TTCGA
oligo 5N	TGACTATACAGCTAAGGGATCCTCTCACCGAGCGTATCTGCTGGGTTGTGGtgccatgaCATATGCTGGGAGAACCAAGATTGGGCAGttcgt	TGCCATGA	TTCGT
oligo 5N	TGACTATACAGCTAAGGGATCCTCTCACCGAGCGTATCTGCTGGGTTGTGGcacaaccaCATATGCTGGGAGAACCAAGATTGGGCAGttcgc	CACAACCA	TTCGC
oligo 5N	TGACTATACAGCTAAGGGATCCTCTCACCGAGCGTATCTGCTGGGTTGTGGcatctcccCATATGCTGGGAGAACCAAGATTGGGCAGttcgg	CATCTCCC	TTCGG
oligo 5N	TGACTATACAGCTAAGGGATCCTCTCACCGAGCGTATCTGCTGGGTTGTGGggcattttCATATGCTGGGAGAACCAAGATTGGGCAGttgaa	GGCATTTT	TTGAA
oligo 5N	TGACTATACAGCTAAGGGATCCTCTCACCGAGCGTATCTGCTGGGTTGTGGgcatgaacCATATGCTGGGAGAACCAAGATTGGGCAGttgat	GCATGAAC	TTGAT
oligo 5N	TGACTATACAGCTAAGGGATCCTCTCACCGAGCGTATCTGCTGGGTTGTGGcgctatatCATATGCTGGGAGAACCAAGATTGGGCAGttgac	CGCTATAT	TTGAC
oligo 5N	TGACTATACAGCTAAGGGATCCTCTCACCGAGCGTATCTGCTGGGTTGTGGacatactcCATATGCTGGGAGAACCAAGATTGGGCAGttgag	ACATACTC	TTGAG
oligo 5N	TGACTATACAGCTAAGGGATCCTCTCACCGAGCGTATCTGCTGGGTTGTGGtggtgaacCATATGCTGGGAGAACCAAGATTGGGCAGttgta	TGGTGAAC	TTGTA
oligo 5N	TGACTATACAGCTAAGGGATCCTCTCACCGAGCGTATCTGCTGGGTTGTGGttgtccttCATATGCTGGGAGAACCAAGATTGGGCAGttgtt	TTGTCCTT	TTGTT
oligo 5N	TGACTATACAGCTAAGGGATCCTCTCACCGAGCGTATCTGCTGGGTTGTGGttatcggaCATATGCTGGGAGAACCAAGATTGGGCAGttgtc	TTATCGGA	TTGTC
oligo 5N	TGACTATACAGCTAAGGGATCCTCTCACCGAGCGTATCTGCTGGGTTGTGGagccatatCATATGCTGGGAGAACCAAGATTGGGCAGttgtg	AGCCATAT	TTGTG
oligo 5N	TGACTATACAGCTAAGGGATCCTCTCACCGAGCGTATCTGCTGGGTTGTGGtcgcgaccCATATGCTGGGAGAACCAAGATTGGGCAGttgca	TCGCGACC	TTGCA
oligo 5N	TGACTATACAGCTAAGGGATCCTCTCACCGAGCGTATCTGCTGGGTTGTGGctaccgaaCATATGCTGGGAGAACCAAGATTGGGCAGttgct	CTACCGAA	TTGCT
oligo 5N	TGACTATACAGCTAAGGGATCCTCTCACCGAGCGTATCTGCTGGGTTGTGGattgcgcaCATATGCTGGGAGAACCAAGATTGGGCAGttgcc	ATTGCGCA	TTGCC
oligo 5N	TGACTATACAGCTAAGGGATCCTCTCACCGAGCGTATCTGCTGGGTTGTGGatgccggcCATATGCTGGGAGAACCAAGATTGGGCAGttgcg	ATGCCGGC	TTGCG
oligo 5N	TGACTATACAGCTAAGGGATCCTCTCACCGAGCGTATCTGCTGGGTTGTGGaacgaaaaCATATGCTGGGAGAACCAAGATTGGGCAGttgga	AACGAAAA	TTGGA
oligo 5N	TGACTATACAGCTAAGGGATCCTCTCACCGAGCGTATCTGCTGGGTTGTGGtatgcgctCATATGCTGGGAGAACCAAGATTGGGCAGttggt	TATGCGCT	TTGGT
oligo 5N	TGACTATACAGCTAAGGGATCCTCTCACCGAGCGTATCTGCTGGGTTGTGGgctaactcCATATGCTGGGAGAACCAAGATTGGGCAGttggc	GCTAACTC	TTGGC
oligo 5N	TGACTATACAGCTAAGGGATCCTCTCACCGAGCGTATCTGCTGGGTTGTGGccccgtagCATATGCTGGGAGAACCAAGATTGGGCAGttggg	CCCCGTAG	TTGGG
oligo 5N	TGACTATACAGCTAAGGGATCCTCTCACCGAGCGTATCTGCTGGGTTGTGGacaattaaCATATGCTGGGAGAACCAAGATTGGGCAGtcaaa	ACAATTAA	TCAAA
oligo 5N	TGACTATACAGCTAAGGGATCCTCTCACCGAGCGTATCTGCTGGGTTGTGGgaattacaCATATGCTGGGAGAACCAAGATTGGGCAGtcaat	GAATTACA	TCAAT
oligo 5N	TGACTATACAGCTAAGGGATCCTCTCACCGAGCGTATCTGCTGGGTTGTGGaagcctcaCATATGCTGGGAGAACCAAGATTGGGCAGtcaac	AAGCCTCA	TCAAC
oligo 5N	TGACTATACAGCTAAGGGATCCTCTCACCGAGCGTATCTGCTGGGTTGTGGtagtacgtCATATGCTGGGAGAACCAAGATTGGGCAGtcaag	TAGTACGT	TCAAG
oligo 5N	TGACTATACAGCTAAGGGATCCTCTCACCGAGCGTATCTGCTGGGTTGTGGtttaacgtCATATGCTGGGAGAACCAAGATTGGGCAGtcata	TTTAACGT	TCATA
oligo 5N	TGACTATACAGCTAAGGGATCCTCTCACCGAGCGTATCTGCTGGGTTGTGGagtttgatCATATGCTGGGAGAACCAAGATTGGGCAGtcatt	AGTTTGAT	TCATT
oligo 5N	TGACTATACAGCTAAGGGATCCTCTCACCGAGCGTATCTGCTGGGTTGTGGcaaggcatCATATGCTGGGAGAACCAAGATTGGGCAGtcatc	CAAGGCAT	TCATC
oligo 5N	TGACTATACAGCTAAGGGATCCTCTCACCGAGCGTATCTGCTGGGTTGTGGaaagattcCATATGCTGGGAGAACCAAGATTGGGCAGtcatg	AAAGATTC	TCATG
oligo 5N	TGACTATACAGCTAAGGGATCCTCTCACCGAGCGTATCTGCTGGGTTGTGGttaacggtCATATGCTGGGAGAACCAAGATTGGGCAGtcaca	TTAACGGT	TCACA
oligo 5N	TGACTATACAGCTAAGGGATCCTCTCACCGAGCGTATCTGCTGGGTTGTGGtaacacacCATATGCTGGGAGAACCAAGATTGGGCAGtcact	TAACACAC	TCACT
oligo 5N	TGACTATACAGCTAAGGGATCCTCTCACCGAGCGTATCTGCTGGGTTGTGGagatttgtCATATGCTGGGAGAACCAAGATTGGGCAGtcacc	AGATTTGT	TCACC
oligo 5N	TGACTATACAGCTAAGGGATCCTCTCACCGAGCGTATCTGCTGGGTTGTGGctgtgccgCATATGCTGGGAGAACCAAGATTGGGCAGtcacg	CTGTGCCG	TCACG
oligo 5N	TGACTATACAGCTAAGGGATCCTCTCACCGAGCGTATCTGCTGGGTTGTGGatcatgctCATATGCTGGGAGAACCAAGATTGGGCAGtcaga	ATCATGCT	TCAGA
oligo 5N	TGACTATACAGCTAAGGGATCCTCTCACCGAGCGTATCTGCTGGGTTGTGGctgcggatCATATGCTGGGAGAACCAAGATTGGGCAGtcagt	CTGCGGAT	TCAGT
oligo 5N	TGACTATACAGCTAAGGGATCCTCTCACCGAGCGTATCTGCTGGGTTGTGGcgacggagCATATGCTGGGAGAACCAAGATTGGGCAGtcagc	CGACGGAG	TCAGC
oligo 5N	TGACTATACAGCTAAGGGATCCTCTCACCGAGCGTATCTGCTGGGTTGTGGgctccaaaCATATGCTGGGAGAACCAAGATTGGGCAGtcagg	GCTCCAAA	TCAGG
oligo 5N	TGACTATACAGCTAAGGGATCCTCTCACCGAGCGTATCTGCTGGGTTGTGGagctacggCATATGCTGGGAGAACCAAGATTGGGCAGtctaa	AGCTACGG	TCTAA
oligo 5N	TGACTATACAGCTAAGGGATCCTCTCACCGAGCGTATCTGCTGGGTTGTGGcacacaccCATATGCTGGGAGAACCAAGATTGGGCAGtctat	CACACACC	TCTAT
oligo 5N	TGACTATACAGCTAAGGGATCCTCTCACCGAGCGTATCTGCTGGGTTGTGGgtatgataCATATGCTGGGAGAACCAAGATTGGGCAGtctac	GTATGATA	TCTAC
oligo 5N	TGACTATACAGCTAAGGGATCCTCTCACCGAGCGTATCTGCTGGGTTGTGGggaggggtCATATGCTGGGAGAACCAAGATTGGGCAGtctag	GGAGGGGT	TCTAG
oligo 5N	TGACTATACAGCTAAGGGATCCTCTCACCGAGCGTATCTGCTGGGTTGTGGctgagagtCATATGCTGGGAGAACCAAGATTGGGCAGtctta	CTGAGAGT	TCTTA
oligo 5N	TGACTATACAGCTAAGGGATCCTCTCACCGAGCGTATCTGCTGGGTTGTGGggtgttgaCATATGCTGGGAGAACCAAGATTGGGCAGtcttt	GGTGTTGA	TCTTT
oligo 5N	TGACTATACAGCTAAGGGATCCTCTCACCGAGCGTATCTGCTGGGTTGTGGacaggttgCATATGCTGGGAGAACCAAGATTGGGCAGtcttc	ACAGGTTG	TCTTC
oligo 5N	TGACTATACAGCTAAGGGATCCTCTCACCGAGCGTATCTGCTGGGTTGTGGacacgcaaCATATGCTGGGAGAACCAAGATTGGGCAGtcttg	ACACGCAA	TCTTG
oligo 5N	TGACTATACAGCTAAGGGATCCTCTCACCGAGCGTATCTGCTGGGTTGTGGgtctcttaCATATGCTGGGAGAACCAAGATTGGGCAGtctca	GTCTCTTA	TCTCA
oligo 5N	TGACTATACAGCTAAGGGATCCTCTCACCGAGCGTATCTGCTGGGTTGTGGcactagcgCATATGCTGGGAGAACCAAGATTGGGCAGtctct	CACTAGCG	TCTCT
oligo 5N	TGACTATACAGCTAAGGGATCCTCTCACCGAGCGTATCTGCTGGGTTGTGGatcggaacCATATGCTGGGAGAACCAAGATTGGGCAGtctcc	ATCGGAAC	TCTCC
oligo 5N	TGACTATACAGCTAAGGGATCCTCTCACCGAGCGTATCTGCTGGGTTGTGGatgtggtgCATATGCTGGGAGAACCAAGATTGGGCAGtctcg	ATGTGGTG	TCTCG
oligo 5N	TGACTATACAGCTAAGGGATCCTCTCACCGAGCGTATCTGCTGGGTTGTGGagtgtcccCATATGCTGGGAGAACCAAGATTGGGCAGtctga	AGTGTCCC	TCTGA
oligo 5N	TGACTATACAGCTAAGGGATCCTCTCACCGAGCGTATCTGCTGGGTTGTGGggcgggcgCATATGCTGGGAGAACCAAGATTGGGCAGtctgt	GGCGGGCG	TCTGT
oligo 5N	TGACTATACAGCTAAGGGATCCTCTCACCGAGCGTATCTGCTGGGTTGTGGggtacaaaCATATGCTGGGAGAACCAAGATTGGGCAGtctgc	GGTACAAA	TCTGC
oligo 5N	TGACTATACAGCTAAGGGATCCTCTCACCGAGCGTATCTGCTGGGTTGTGGgagacctcCATATGCTGGGAGAACCAAGATTGGGCAGtctgg	GAGACCTC	TCTGG
oligo 5N	TGACTATACAGCTAAGGGATCCTCTCACCGAGCGTATCTGCTGGGTTGTGGgtacgacaCATATGCTGGGAGAACCAAGATTGGGCAGtccaa	GTACGACA	TCCAA
oligo 5N	TGACTATACAGCTAAGGGATCCTCTCACCGAGCGTATCTGCTGGGTTGTGGtactgaggCATATGCTGGGAGAACCAAGATTGGGCAGtccat	TACTGAGG	TCCAT
oligo 5N	TGACTATACAGCTAAGGGATCCTCTCACCGAGCGTATCTGCTGGGTTGTGGtgggacatCATATGCTGGGAGAACCAAGATTGGGCAGtccac	TGGGACAT	TCCAC
oligo 5N	TGACTATACAGCTAAGGGATCCTCTCACCGAGCGTATCTGCTGGGTTGTGGtctagactCATATGCTGGGAGAACCAAGATTGGGCAGtccag	TCTAGACT	TCCAG
oligo 5N	TGACTATACAGCTAAGGGATCCTCTCACCGAGCGTATCTGCTGGGTTGTGGtcatgcgtCATATGCTGGGAGAACCAAGATTGGGCAGtccta	TCATGCGT	TCCTA
oligo 5N	TGACTATACAGCTAAGGGATCCTCTCACCGAGCGTATCTGCTGGGTTGTGGgactggatCATATGCTGGGAGAACCAAGATTGGGCAGtcctt	GACTGGAT	TCCTT
oligo 5N	TGACTATACAGCTAAGGGATCCTCTCACCGAGCGTATCTGCTGGGTTGTGGtctctgcaCATATGCTGGGAGAACCAAGATTGGGCAGtcctc	TCTCTGCA	TCCTC
oligo 5N	TGACTATACAGCTAAGGGATCCTCTCACCGAGCGTATCTGCTGGGTTGTGGtgagtcgaCATATGCTGGGAGAACCAAGATTGGGCAGtcctg	TGAGTCGA	TCCTG
oligo 5N	TGACTATACAGCTAAGGGATCCTCTCACCGAGCGTATCTGCTGGGTTGTGGctaccgttCATATGCTGGGAGAACCAAGATTGGGCAGtccca	CTACCGTT	TCCCA
oligo 5N	TGACTATACAGCTAAGGGATCCTCTCACCGAGCGTATCTGCTGGGTTGTGGcacgtagaCATATGCTGGGAGAACCAAGATTGGGCAGtccct	CACGTAGA	TCCCT
oligo 5N	TGACTATACAGCTAAGGGATCCTCTCACCGAGCGTATCTGCTGGGTTGTGGaagaacccCATATGCTGGGAGAACCAAGATTGGGCAGtcccc	AAGAACCC	TCCCC
oligo 5N	TGACTATACAGCTAAGGGATCCTCTCACCGAGCGTATCTGCTGGGTTGTGGgataatgaCATATGCTGGGAGAACCAAGATTGGGCAGtcccg	GATAATGA	TCCCG
oligo 5N	TGACTATACAGCTAAGGGATCCTCTCACCGAGCGTATCTGCTGGGTTGTGGgtatcaaaCATATGCTGGGAGAACCAAGATTGGGCAGtccga	GTATCAAA	TCCGA
oligo 5N	TGACTATACAGCTAAGGGATCCTCTCACCGAGCGTATCTGCTGGGTTGTGGcttaaggcCATATGCTGGGAGAACCAAGATTGGGCAGtccgt	CTTAAGGC	TCCGT
oligo 5N	TGACTATACAGCTAAGGGATCCTCTCACCGAGCGTATCTGCTGGGTTGTGGtgctgttaCATATGCTGGGAGAACCAAGATTGGGCAGtccgc	TGCTGTTA	TCCGC
oligo 5N	TGACTATACAGCTAAGGGATCCTCTCACCGAGCGTATCTGCTGGGTTGTGGttgtgttaCATATGCTGGGAGAACCAAGATTGGGCAGtccgg	TTGTGTTA	TCCGG
oligo 5N	TGACTATACAGCTAAGGGATCCTCTCACCGAGCGTATCTGCTGGGTTGTGGagaaggacCATATGCTGGGAGAACCAAGATTGGGCAGtcgaa	AGAAGGAC	TCGAA
oligo 5N	TGACTATACAGCTAAGGGATCCTCTCACCGAGCGTATCTGCTGGGTTGTGGtctttgctCATATGCTGGGAGAACCAAGATTGGGCAGtcgat	TCTTTGCT	TCGAT
oligo 5N	TGACTATACAGCTAAGGGATCCTCTCACCGAGCGTATCTGCTGGGTTGTGGgggccattCATATGCTGGGAGAACCAAGATTGGGCAGtcgac	GGGCCATT	TCGAC
oligo 5N	TGACTATACAGCTAAGGGATCCTCTCACCGAGCGTATCTGCTGGGTTGTGGcctattgaCATATGCTGGGAGAACCAAGATTGGGCAGtcgag	CCTATTGA	TCGAG
oligo 5N	TGACTATACAGCTAAGGGATCCTCTCACCGAGCGTATCTGCTGGGTTGTGGgctgggcaCATATGCTGGGAGAACCAAGATTGGGCAGtcgta	GCTGGGCA	TCGTA
oligo 5N	TGACTATACAGCTAAGGGATCCTCTCACCGAGCGTATCTGCTGGGTTGTGGctcgtgacCATATGCTGGGAGAACCAAGATTGGGCAGtcgtt	CTCGTGAC	TCGTT
oligo 5N	TGACTATACAGCTAAGGGATCCTCTCACCGAGCGTATCTGCTGGGTTGTGGaattatagCATATGCTGGGAGAACCAAGATTGGGCAGtcgtc	AATTATAG	TCGTC
oligo 5N	TGACTATACAGCTAAGGGATCCTCTCACCGAGCGTATCTGCTGGGTTGTGGaaactcaaCATATGCTGGGAGAACCAAGATTGGGCAGtcgtg	AAACTCAA	TCGTG
oligo 5N	TGACTATACAGCTAAGGGATCCTCTCACCGAGCGTATCTGCTGGGTTGTGGaaattacgCATATGCTGGGAGAACCAAGATTGGGCAGtcgca	AAATTACG	TCGCA
oligo 5N	TGACTATACAGCTAAGGGATCCTCTCACCGAGCGTATCTGCTGGGTTGTGGttgccatcCATATGCTGGGAGAACCAAGATTGGGCAGtcgct	TTGCCATC	TCGCT
oligo 5N	TGACTATACAGCTAAGGGATCCTCTCACCGAGCGTATCTGCTGGGTTGTGGctcctcacCATATGCTGGGAGAACCAAGATTGGGCAGtcgcc	CTCCTCAC	TCGCC
oligo 5N	TGACTATACAGCTAAGGGATCCTCTCACCGAGCGTATCTGCTGGGTTGTGGcgctcgtgCATATGCTGGGAGAACCAAGATTGGGCAGtcgcg	CGCTCGTG	TCGCG
oligo 5N	TGACTATACAGCTAAGGGATCCTCTCACCGAGCGTATCTGCTGGGTTGTGGtgtaacatCATATGCTGGGAGAACCAAGATTGGGCAGtcgga	TGTAACAT	TCGGA
oligo 5N	TGACTATACAGCTAAGGGATCCTCTCACCGAGCGTATCTGCTGGGTTGTGGcatcttcaCATATGCTGGGAGAACCAAGATTGGGCAGtcggt	CATCTTCA	TCGGT
oligo 5N	TGACTATACAGCTAAGGGATCCTCTCACCGAGCGTATCTGCTGGGTTGTGGggttatcgCATATGCTGGGAGAACCAAGATTGGGCAGtcggc	GGTTATCG	TCGGC
oligo 5N	TGACTATACAGCTAAGGGATCCTCTCACCGAGCGTATCTGCTGGGTTGTGGcgtccggaCATATGCTGGGAGAACCAAGATTGGGCAGtcggg	CGTCCGGA	TCGGG
oligo 5N	TGACTATACAGCTAAGGGATCCTCTCACCGAGCGTATCTGCTGGGTTGTGGtcgtctccCATATGCTGGGAGAACCAAGATTGGGCAGtgaaa	TCGTCTCC	TGAAA
oligo 5N	TGACTATACAGCTAAGGGATCCTCTCACCGAGCGTATCTGCTGGGTTGTGGcaacccatCATATGCTGGGAGAACCAAGATTGGGCAGtgaat	CAACCCAT	TGAAT
oligo 5N	TGACTATACAGCTAAGGGATCCTCTCACCGAGCGTATCTGCTGGGTTGTGGtatgtgccCATATGCTGGGAGAACCAAGATTGGGCAGtgaac	TATGTGCC	TGAAC
oligo 5N	TGACTATACAGCTAAGGGATCCTCTCACCGAGCGTATCTGCTGGGTTGTGGgccttgtaCATATGCTGGGAGAACCAAGATTGGGCAGtgaag	GCCTTGTA	TGAAG
oligo 5N	TGACTATACAGCTAAGGGATCCTCTCACCGAGCGTATCTGCTGGGTTGTGGgcgtgcccCATATGCTGGGAGAACCAAGATTGGGCAGtgata	GCGTGCCC	TGATA
oligo 5N	TGACTATACAGCTAAGGGATCCTCTCACCGAGCGTATCTGCTGGGTTGTGGagcccacaCATATGCTGGGAGAACCAAGATTGGGCAGtgatt	AGCCCACA	TGATT
oligo 5N	TGACTATACAGCTAAGGGATCCTCTCACCGAGCGTATCTGCTGGGTTGTGGaatctgtgCATATGCTGGGAGAACCAAGATTGGGCAGtgatc	AATCTGTG	TGATC
oligo 5N	TGACTATACAGCTAAGGGATCCTCTCACCGAGCGTATCTGCTGGGTTGTGGtctcgtccCATATGCTGGGAGAACCAAGATTGGGCAGtgatg	TCTCGTCC	TGATG
oligo 5N	TGACTATACAGCTAAGGGATCCTCTCACCGAGCGTATCTGCTGGGTTGTGGgtatagtgCATATGCTGGGAGAACCAAGATTGGGCAGtgaca	GTATAGTG	TGACA
oligo 5N	TGACTATACAGCTAAGGGATCCTCTCACCGAGCGTATCTGCTGGGTTGTGGtagaagatCATATGCTGGGAGAACCAAGATTGGGCAGtgact	TAGAAGAT	TGACT
oligo 5N	TGACTATACAGCTAAGGGATCCTCTCACCGAGCGTATCTGCTGGGTTGTGGatgtaataCATATGCTGGGAGAACCAAGATTGGGCAGtgacc	ATGTAATA	TGACC
oligo 5N	TGACTATACAGCTAAGGGATCCTCTCACCGAGCGTATCTGCTGGGTTGTGGcaatggcaCATATGCTGGGAGAACCAAGATTGGGCAGtgacg	CAATGGCA	TGACG
oligo 5N	TGACTATACAGCTAAGGGATCCTCTCACCGAGCGTATCTGCTGGGTTGTGGccgtgttaCATATGCTGGGAGAACCAAGATTGGGCAGtgaga	CCGTGTTA	TGAGA
oligo 5N	TGACTATACAGCTAAGGGATCCTCTCACCGAGCGTATCTGCTGGGTTGTGGaaggtgagCATATGCTGGGAGAACCAAGATTGGGCAGtgagt	AAGGTGAG	TGAGT
oligo 5N	TGACTATACAGCTAAGGGATCCTCTCACCGAGCGTATCTGCTGGGTTGTGGacaaatcgCATATGCTGGGAGAACCAAGATTGGGCAGtgagc	ACAAATCG	TGAGC
oligo 5N	TGACTATACAGCTAAGGGATCCTCTCACCGAGCGTATCTGCTGGGTTGTGGtgctacgcCATATGCTGGGAGAACCAAGATTGGGCAGtgagg	TGCTACGC	TGAGG
oligo 5N	TGACTATACAGCTAAGGGATCCTCTCACCGAGCGTATCTGCTGGGTTGTGGtgtgacagCATATGCTGGGAGAACCAAGATTGGGCAGtgtaa	TGTGACAG	TGTAA
oligo 5N	TGACTATACAGCTAAGGGATCCTCTCACCGAGCGTATCTGCTGGGTTGTGGatgtagcaCATATGCTGGGAGAACCAAGATTGGGCAGtgtat	ATGTAGCA	TGTAT
oligo 5N	TGACTATACAGCTAAGGGATCCTCTCACCGAGCGTATCTGCTGGGTTGTGGcagagctaCATATGCTGGGAGAACCAAGATTGGGCAGtgtac	CAGAGCTA	TGTAC
oligo 5N	TGACTATACAGCTAAGGGATCCTCTCACCGAGCGTATCTGCTGGGTTGTGGttattcccCATATGCTGGGAGAACCAAGATTGGGCAGtgtag	TTATTCCC	TGTAG
oligo 5N	TGACTATACAGCTAAGGGATCCTCTCACCGAGCGTATCTGCTGGGTTGTGGacgtcgccCATATGCTGGGAGAACCAAGATTGGGCAGtgtta	ACGTCGCC	TGTTA
oligo 5N	TGACTATACAGCTAAGGGATCCTCTCACCGAGCGTATCTGCTGGGTTGTGGgcgcatacCATATGCTGGGAGAACCAAGATTGGGCAGtgttt	GCGCATAC	TGTTT
oligo 5N	TGACTATACAGCTAAGGGATCCTCTCACCGAGCGTATCTGCTGGGTTGTGGgtgactgaCATATGCTGGGAGAACCAAGATTGGGCAGtgttc	GTGACTGA	TGTTC
oligo 5N	TGACTATACAGCTAAGGGATCCTCTCACCGAGCGTATCTGCTGGGTTGTGGaatctataCATATGCTGGGAGAACCAAGATTGGGCAGtgttg	AATCTATA	TGTTG
oligo 5N	TGACTATACAGCTAAGGGATCCTCTCACCGAGCGTATCTGCTGGGTTGTGGgtgaaacgCATATGCTGGGAGAACCAAGATTGGGCAGtgtca	GTGAAACG	TGTCA
oligo 5N	TGACTATACAGCTAAGGGATCCTCTCACCGAGCGTATCTGCTGGGTTGTGGagtcatggCATATGCTGGGAGAACCAAGATTGGGCAGtgtct	AGTCATGG	TGTCT
oligo 5N	TGACTATACAGCTAAGGGATCCTCTCACCGAGCGTATCTGCTGGGTTGTGGgtgccttaCATATGCTGGGAGAACCAAGATTGGGCAGtgtcc	GTGCCTTA	TGTCC
oligo 5N	TGACTATACAGCTAAGGGATCCTCTCACCGAGCGTATCTGCTGGGTTGTGGgtgattatCATATGCTGGGAGAACCAAGATTGGGCAGtgtcg	GTGATTAT	TGTCG
oligo 5N	TGACTATACAGCTAAGGGATCCTCTCACCGAGCGTATCTGCTGGGTTGTGGccaaataaCATATGCTGGGAGAACCAAGATTGGGCAGtgtga	CCAAATAA	TGTGA
oligo 5N	TGACTATACAGCTAAGGGATCCTCTCACCGAGCGTATCTGCTGGGTTGTGGtctcctaaCATATGCTGGGAGAACCAAGATTGGGCAGtgtgt	TCTCCTAA	TGTGT
oligo 5N	TGACTATACAGCTAAGGGATCCTCTCACCGAGCGTATCTGCTGGGTTGTGGacaccataCATATGCTGGGAGAACCAAGATTGGGCAGtgtgc	ACACCATA	TGTGC
oligo 5N	TGACTATACAGCTAAGGGATCCTCTCACCGAGCGTATCTGCTGGGTTGTGGcgagatcaCATATGCTGGGAGAACCAAGATTGGGCAGtgtgg	CGAGATCA	TGTGG
oligo 5N	TGACTATACAGCTAAGGGATCCTCTCACCGAGCGTATCTGCTGGGTTGTGGacacctaaCATATGCTGGGAGAACCAAGATTGGGCAGtgcaa	ACACCTAA	TGCAA
oligo 5N	TGACTATACAGCTAAGGGATCCTCTCACCGAGCGTATCTGCTGGGTTGTGGgtcaaagcCATATGCTGGGAGAACCAAGATTGGGCAGtgcat	GTCAAAGC	TGCAT
oligo 5N	TGACTATACAGCTAAGGGATCCTCTCACCGAGCGTATCTGCTGGGTTGTGGtagacgccCATATGCTGGGAGAACCAAGATTGGGCAGtgcac	TAGACGCC	TGCAC
oligo 5N	TGACTATACAGCTAAGGGATCCTCTCACCGAGCGTATCTGCTGGGTTGTGGggcctttgCATATGCTGGGAGAACCAAGATTGGGCAGtgcag	GGCCTTTG	TGCAG
oligo 5N	TGACTATACAGCTAAGGGATCCTCTCACCGAGCGTATCTGCTGGGTTGTGGctaataccCATATGCTGGGAGAACCAAGATTGGGCAGtgcta	CTAATACC	TGCTA
oligo 5N	TGACTATACAGCTAAGGGATCCTCTCACCGAGCGTATCTGCTGGGTTGTGGtgcagtccCATATGCTGGGAGAACCAAGATTGGGCAGtgctt	TGCAGTCC	TGCTT
oligo 5N	TGACTATACAGCTAAGGGATCCTCTCACCGAGCGTATCTGCTGGGTTGTGGcagcggcgCATATGCTGGGAGAACCAAGATTGGGCAGtgctc	CAGCGGCG	TGCTC
oligo 5N	TGACTATACAGCTAAGGGATCCTCTCACCGAGCGTATCTGCTGGGTTGTGGcgatgtttCATATGCTGGGAGAACCAAGATTGGGCAGtgctg	CGATGTTT	TGCTG
oligo 5N	TGACTATACAGCTAAGGGATCCTCTCACCGAGCGTATCTGCTGGGTTGTGGtacccgaaCATATGCTGGGAGAACCAAGATTGGGCAGtgcca	TACCCGAA	TGCCA
oligo 5N	TGACTATACAGCTAAGGGATCCTCTCACCGAGCGTATCTGCTGGGTTGTGGgggtaattCATATGCTGGGAGAACCAAGATTGGGCAGtgcct	GGGTAATT	TGCCT
oligo 5N	TGACTATACAGCTAAGGGATCCTCTCACCGAGCGTATCTGCTGGGTTGTGGtcgagcccCATATGCTGGGAGAACCAAGATTGGGCAGtgccc	TCGAGCCC	TGCCC
oligo 5N	TGACTATACAGCTAAGGGATCCTCTCACCGAGCGTATCTGCTGGGTTGTGGtaaactcgCATATGCTGGGAGAACCAAGATTGGGCAGtgccg	TAAACTCG	TGCCG
oligo 5N	TGACTATACAGCTAAGGGATCCTCTCACCGAGCGTATCTGCTGGGTTGTGGctatccagCATATGCTGGGAGAACCAAGATTGGGCAGtgcga	CTATCCAG	TGCGA
oligo 5N	TGACTATACAGCTAAGGGATCCTCTCACCGAGCGTATCTGCTGGGTTGTGGtcggggacCATATGCTGGGAGAACCAAGATTGGGCAGtgcgt	TCGGGGAC	TGCGT
oligo 5N	TGACTATACAGCTAAGGGATCCTCTCACCGAGCGTATCTGCTGGGTTGTGGataatcaaCATATGCTGGGAGAACCAAGATTGGGCAGtgcgc	ATAATCAA	TGCGC
oligo 5N	TGACTATACAGCTAAGGGATCCTCTCACCGAGCGTATCTGCTGGGTTGTGGctaataagCATATGCTGGGAGAACCAAGATTGGGCAGtgcgg	CTAATAAG	TGCGG
oligo 5N	TGACTATACAGCTAAGGGATCCTCTCACCGAGCGTATCTGCTGGGTTGTGGagggtgccCATATGCTGGGAGAACCAAGATTGGGCAGtggaa	AGGGTGCC	TGGAA
oligo 5N	TGACTATACAGCTAAGGGATCCTCTCACCGAGCGTATCTGCTGGGTTGTGGgagggttaCATATGCTGGGAGAACCAAGATTGGGCAGtggat	GAGGGTTA	TGGAT
oligo 5N	TGACTATACAGCTAAGGGATCCTCTCACCGAGCGTATCTGCTGGGTTGTGGcatttgaaCATATGCTGGGAGAACCAAGATTGGGCAGtggac	CATTTGAA	TGGAC
oligo 5N	TGACTATACAGCTAAGGGATCCTCTCACCGAGCGTATCTGCTGGGTTGTGGgtaaggctCATATGCTGGGAGAACCAAGATTGGGCAGtggag	GTAAGGCT	TGGAG
oligo 5N	TGACTATACAGCTAAGGGATCCTCTCACCGAGCGTATCTGCTGGGTTGTGGaaacagacCATATGCTGGGAGAACCAAGATTGGGCAGtggta	AAACAGAC	TGGTA
oligo 5N	TGACTATACAGCTAAGGGATCCTCTCACCGAGCGTATCTGCTGGGTTGTGGcgactcatCATATGCTGGGAGAACCAAGATTGGGCAGtggtt	CGACTCAT	TGGTT
oligo 5N	TGACTATACAGCTAAGGGATCCTCTCACCGAGCGTATCTGCTGGGTTGTGGttagtgccCATATGCTGGGAGAACCAAGATTGGGCAGtggtc	TTAGTGCC	TGGTC
oligo 5N	TGACTATACAGCTAAGGGATCCTCTCACCGAGCGTATCTGCTGGGTTGTGGggagattcCATATGCTGGGAGAACCAAGATTGGGCAGtggtg	GGAGATTC	TGGTG
oligo 5N	TGACTATACAGCTAAGGGATCCTCTCACCGAGCGTATCTGCTGGGTTGTGGgagtgtgtCATATGCTGGGAGAACCAAGATTGGGCAGtggca	GAGTGTGT	TGGCA
oligo 5N	TGACTATACAGCTAAGGGATCCTCTCACCGAGCGTATCTGCTGGGTTGTGGctgcgatcCATATGCTGGGAGAACCAAGATTGGGCAGtggct	CTGCGATC	TGGCT
oligo 5N	TGACTATACAGCTAAGGGATCCTCTCACCGAGCGTATCTGCTGGGTTGTGGtagccttcCATATGCTGGGAGAACCAAGATTGGGCAGtggcc	TAGCCTTC	TGGCC
oligo 5N	TGACTATACAGCTAAGGGATCCTCTCACCGAGCGTATCTGCTGGGTTGTGGcctcccggCATATGCTGGGAGAACCAAGATTGGGCAGtggcg	CCTCCCGG	TGGCG
oligo 5N	TGACTATACAGCTAAGGGATCCTCTCACCGAGCGTATCTGCTGGGTTGTGGtagaacacCATATGCTGGGAGAACCAAGATTGGGCAGtggga	TAGAACAC	TGGGA
oligo 5N	TGACTATACAGCTAAGGGATCCTCTCACCGAGCGTATCTGCTGGGTTGTGGttacgcgtCATATGCTGGGAGAACCAAGATTGGGCAGtgggt	TTACGCGT	TGGGT
oligo 5N	TGACTATACAGCTAAGGGATCCTCTCACCGAGCGTATCTGCTGGGTTGTGGagtacactCATATGCTGGGAGAACCAAGATTGGGCAGtgggc	AGTACACT	TGGGC
oligo 5N	TGACTATACAGCTAAGGGATCCTCTCACCGAGCGTATCTGCTGGGTTGTGGggatcttaCATATGCTGGGAGAACCAAGATTGGGCAGtgggg	GGATCTTA	TGGGG
oligo 5N	TGACTATACAGCTAAGGGATCCTCTCACCGAGCGTATCTGCTGGGTTGTGGttgtccgaCATATGCTGGGAGAACCAAGATTGGGCAGcaaaa	TTGTCCGA	CAAAA
oligo 5N	TGACTATACAGCTAAGGGATCCTCTCACCGAGCGTATCTGCTGGGTTGTGGtaagccagCATATGCTGGGAGAACCAAGATTGGGCAGcaaat	TAAGCCAG	CAAAT
oligo 5N	TGACTATACAGCTAAGGGATCCTCTCACCGAGCGTATCTGCTGGGTTGTGGccattggaCATATGCTGGGAGAACCAAGATTGGGCAGcaaac	CCATTGGA	CAAAC
oligo 5N	TGACTATACAGCTAAGGGATCCTCTCACCGAGCGTATCTGCTGGGTTGTGGggtgtgcgCATATGCTGGGAGAACCAAGATTGGGCAGcaaag	GGTGTGCG	CAAAG
oligo 5N	TGACTATACAGCTAAGGGATCCTCTCACCGAGCGTATCTGCTGGGTTGTGGgtagggccCATATGCTGGGAGAACCAAGATTGGGCAGcaata	GTAGGGCC	CAATA
oligo 5N	TGACTATACAGCTAAGGGATCCTCTCACCGAGCGTATCTGCTGGGTTGTGGgtcgttaaCATATGCTGGGAGAACCAAGATTGGGCAGcaatt	GTCGTTAA	CAATT
oligo 5N	TGACTATACAGCTAAGGGATCCTCTCACCGAGCGTATCTGCTGGGTTGTGGcagaagacCATATGCTGGGAGAACCAAGATTGGGCAGcaatc	CAGAAGAC	CAATC
oligo 5N	TGACTATACAGCTAAGGGATCCTCTCACCGAGCGTATCTGCTGGGTTGTGGataggaatCATATGCTGGGAGAACCAAGATTGGGCAGcaatg	ATAGGAAT	CAATG
oligo 5N	TGACTATACAGCTAAGGGATCCTCTCACCGAGCGTATCTGCTGGGTTGTGGggtcagccCATATGCTGGGAGAACCAAGATTGGGCAGcaaca	GGTCAGCC	CAACA
oligo 5N	TGACTATACAGCTAAGGGATCCTCTCACCGAGCGTATCTGCTGGGTTGTGGgaaatactCATATGCTGGGAGAACCAAGATTGGGCAGcaact	GAAATACT	CAACT
oligo 5N	TGACTATACAGCTAAGGGATCCTCTCACCGAGCGTATCTGCTGGGTTGTGGgattcccgCATATGCTGGGAGAACCAAGATTGGGCAGcaacc	GATTCCCG	CAACC
oligo 5N	TGACTATACAGCTAAGGGATCCTCTCACCGAGCGTATCTGCTGGGTTGTGGatatgatgCATATGCTGGGAGAACCAAGATTGGGCAGcaacg	ATATGATG	CAACG
oligo 5N	TGACTATACAGCTAAGGGATCCTCTCACCGAGCGTATCTGCTGGGTTGTGGccttatatCATATGCTGGGAGAACCAAGATTGGGCAGcaaga	CCTTATAT	CAAGA
oligo 5N	TGACTATACAGCTAAGGGATCCTCTCACCGAGCGTATCTGCTGGGTTGTGGtgatccggCATATGCTGGGAGAACCAAGATTGGGCAGcaagt	TGATCCGG	CAAGT
oligo 5N	TGACTATACAGCTAAGGGATCCTCTCACCGAGCGTATCTGCTGGGTTGTGGgcgtctgtCATATGCTGGGAGAACCAAGATTGGGCAGcaagc	GCGTCTGT	CAAGC
oligo 5N	TGACTATACAGCTAAGGGATCCTCTCACCGAGCGTATCTGCTGGGTTGTGGaagcatctCATATGCTGGGAGAACCAAGATTGGGCAGcaagg	AAGCATCT	CAAGG
oligo 5N	TGACTATACAGCTAAGGGATCCTCTCACCGAGCGTATCTGCTGGGTTGTGGtgggatcaCATATGCTGGGAGAACCAAGATTGGGCAGcataa	TGGGATCA	CATAA
oligo 5N	TGACTATACAGCTAAGGGATCCTCTCACCGAGCGTATCTGCTGGGTTGTGGcagtaattCATATGCTGGGAGAACCAAGATTGGGCAGcatat	CAGTAATT	CATAT
oligo 5N	TGACTATACAGCTAAGGGATCCTCTCACCGAGCGTATCTGCTGGGTTGTGGagtatcgaCATATGCTGGGAGAACCAAGATTGGGCAGcatac	AGTATCGA	CATAC
oligo 5N	TGACTATACAGCTAAGGGATCCTCTCACCGAGCGTATCTGCTGGGTTGTGGgagtctccCATATGCTGGGAGAACCAAGATTGGGCAGcatag	GAGTCTCC	CATAG
oligo 5N	TGACTATACAGCTAAGGGATCCTCTCACCGAGCGTATCTGCTGGGTTGTGGccccagggCATATGCTGGGAGAACCAAGATTGGGCAGcatta	CCCCAGGG	CATTA
oligo 5N	TGACTATACAGCTAAGGGATCCTCTCACCGAGCGTATCTGCTGGGTTGTGGggcaagaaCATATGCTGGGAGAACCAAGATTGGGCAGcattt	GGCAAGAA	CATTT
oligo 5N	TGACTATACAGCTAAGGGATCCTCTCACCGAGCGTATCTGCTGGGTTGTGGtggagtacCATATGCTGGGAGAACCAAGATTGGGCAGcattc	TGGAGTAC	CATTC
oligo 5N	TGACTATACAGCTAAGGGATCCTCTCACCGAGCGTATCTGCTGGGTTGTGGttgagctgCATATGCTGGGAGAACCAAGATTGGGCAGcattg	TTGAGCTG	CATTG
oligo 5N	TGACTATACAGCTAAGGGATCCTCTCACCGAGCGTATCTGCTGGGTTGTGGagtatcagCATATGCTGGGAGAACCAAGATTGGGCAGcatca	AGTATCAG	CATCA
oligo 5N	TGACTATACAGCTAAGGGATCCTCTCACCGAGCGTATCTGCTGGGTTGTGGcggggtgaCATATGCTGGGAGAACCAAGATTGGGCAGcatct	CGGGGTGA	CATCT
oligo 5N	TGACTATACAGCTAAGGGATCCTCTCACCGAGCGTATCTGCTGGGTTGTGGtgaatgttCATATGCTGGGAGAACCAAGATTGGGCAGcatcc	TGAATGTT	CATCC
oligo 5N	TGACTATACAGCTAAGGGATCCTCTCACCGAGCGTATCTGCTGGGTTGTGGagtgacacCATATGCTGGGAGAACCAAGATTGGGCAGcatcg	AGTGACAC	CATCG
oligo 5N	TGACTATACAGCTAAGGGATCCTCTCACCGAGCGTATCTGCTGGGTTGTGGgtcgggacCATATGCTGGGAGAACCAAGATTGGGCAGcatga	GTCGGGAC	CATGA
oligo 5N	TGACTATACAGCTAAGGGATCCTCTCACCGAGCGTATCTGCTGGGTTGTGGtccaacctCATATGCTGGGAGAACCAAGATTGGGCAGcatgt	TCCAACCT	CATGT
oligo 5N	TGACTATACAGCTAAGGGATCCTCTCACCGAGCGTATCTGCTGGGTTGTGGgtcattcaCATATGCTGGGAGAACCAAGATTGGGCAGcatgc	GTCATTCA	CATGC
oligo 5N	TGACTATACAGCTAAGGGATCCTCTCACCGAGCGTATCTGCTGGGTTGTGGaattacttCATATGCTGGGAGAACCAAGATTGGGCAGcatgg	AATTACTT	CATGG
oligo 5N	TGACTATACAGCTAAGGGATCCTCTCACCGAGCGTATCTGCTGGGTTGTGGttactgtcCATATGCTGGGAGAACCAAGATTGGGCAGcacaa	TTACTGTC	CACAA
oligo 5N	TGACTATACAGCTAAGGGATCCTCTCACCGAGCGTATCTGCTGGGTTGTGGgaaactagCATATGCTGGGAGAACCAAGATTGGGCAGcacat	GAAACTAG	CACAT
oligo 5N	TGACTATACAGCTAAGGGATCCTCTCACCGAGCGTATCTGCTGGGTTGTGGgagaagagCATATGCTGGGAGAACCAAGATTGGGCAGcacac	GAGAAGAG	CACAC
oligo 5N	TGACTATACAGCTAAGGGATCCTCTCACCGAGCGTATCTGCTGGGTTGTGGccagctgcCATATGCTGGGAGAACCAAGATTGGGCAGcacag	CCAGCTGC	CACAG
oligo 5N	TGACTATACAGCTAAGGGATCCTCTCACCGAGCGTATCTGCTGGGTTGTGGgtaggttcCATATGCTGGGAGAACCAAGATTGGGCAGcacta	GTAGGTTC	CACTA
oligo 5N	TGACTATACAGCTAAGGGATCCTCTCACCGAGCGTATCTGCTGGGTTGTGGacgtgagtCATATGCTGGGAGAACCAAGATTGGGCAGcactt	ACGTGAGT	CACTT
oligo 5N	TGACTATACAGCTAAGGGATCCTCTCACCGAGCGTATCTGCTGGGTTGTGGtaaacaggCATATGCTGGGAGAACCAAGATTGGGCAGcactc	TAAACAGG	CACTC
oligo 5N	TGACTATACAGCTAAGGGATCCTCTCACCGAGCGTATCTGCTGGGTTGTGGgcacggcaCATATGCTGGGAGAACCAAGATTGGGCAGcactg	GCACGGCA	CACTG
oligo 5N	TGACTATACAGCTAAGGGATCCTCTCACCGAGCGTATCTGCTGGGTTGTGGtacctcttCATATGCTGGGAGAACCAAGATTGGGCAGcacca	TACCTCTT	CACCA
oligo 5N	TGACTATACAGCTAAGGGATCCTCTCACCGAGCGTATCTGCTGGGTTGTGGgtacggcgCATATGCTGGGAGAACCAAGATTGGGCAGcacct	GTACGGCG	CACCT
oligo 5N	TGACTATACAGCTAAGGGATCCTCTCACCGAGCGTATCTGCTGGGTTGTGGtcatccagCATATGCTGGGAGAACCAAGATTGGGCAGcaccc	TCATCCAG	CACCC
oligo 5N	TGACTATACAGCTAAGGGATCCTCTCACCGAGCGTATCTGCTGGGTTGTGGtgattcaaCATATGCTGGGAGAACCAAGATTGGGCAGcaccg	TGATTCAA	CACCG
oligo 5N	TGACTATACAGCTAAGGGATCCTCTCACCGAGCGTATCTGCTGGGTTGTGGtagtggtgCATATGCTGGGAGAACCAAGATTGGGCAGcacga	TAGTGGTG	CACGA
oligo 5N	TGACTATACAGCTAAGGGATCCTCTCACCGAGCGTATCTGCTGGGTTGTGGtcgctctcCATATGCTGGGAGAACCAAGATTGGGCAGcacgt	TCGCTCTC	CACGT
oligo 5N	TGACTATACAGCTAAGGGATCCTCTCACCGAGCGTATCTGCTGGGTTGTGGtgcggcagCATATGCTGGGAGAACCAAGATTGGGCAGcacgc	TGCGGCAG	CACGC
oligo 5N	TGACTATACAGCTAAGGGATCCTCTCACCGAGCGTATCTGCTGGGTTGTGGttcagtacCATATGCTGGGAGAACCAAGATTGGGCAGcacgg	TTCAGTAC	CACGG
oligo 5N	TGACTATACAGCTAAGGGATCCTCTCACCGAGCGTATCTGCTGGGTTGTGGcgtattacCATATGCTGGGAGAACCAAGATTGGGCAGcagaa	CGTATTAC	CAGAA
oligo 5N	TGACTATACAGCTAAGGGATCCTCTCACCGAGCGTATCTGCTGGGTTGTGGacggtctcCATATGCTGGGAGAACCAAGATTGGGCAGcagat	ACGGTCTC	CAGAT
oligo 5N	TGACTATACAGCTAAGGGATCCTCTCACCGAGCGTATCTGCTGGGTTGTGGttcattctCATATGCTGGGAGAACCAAGATTGGGCAGcagac	TTCATTCT	CAGAC
oligo 5N	TGACTATACAGCTAAGGGATCCTCTCACCGAGCGTATCTGCTGGGTTGTGGgttcgcatCATATGCTGGGAGAACCAAGATTGGGCAGcagag	GTTCGCAT	CAGAG
oligo 5N	TGACTATACAGCTAAGGGATCCTCTCACCGAGCGTATCTGCTGGGTTGTGGgcgatgggCATATGCTGGGAGAACCAAGATTGGGCAGcagta	GCGATGGG	CAGTA
oligo 5N	TGACTATACAGCTAAGGGATCCTCTCACCGAGCGTATCTGCTGGGTTGTGGggtaatggCATATGCTGGGAGAACCAAGATTGGGCAGcagtt	GGTAATGG	CAGTT
oligo 5N	TGACTATACAGCTAAGGGATCCTCTCACCGAGCGTATCTGCTGGGTTGTGGggagagatCATATGCTGGGAGAACCAAGATTGGGCAGcagtc	GGAGAGAT	CAGTC
oligo 5N	TGACTATACAGCTAAGGGATCCTCTCACCGAGCGTATCTGCTGGGTTGTGGcgtttaatCATATGCTGGGAGAACCAAGATTGGGCAGcagtg	CGTTTAAT	CAGTG
oligo 5N	TGACTATACAGCTAAGGGATCCTCTCACCGAGCGTATCTGCTGGGTTGTGGctgagcctCATATGCTGGGAGAACCAAGATTGGGCAGcagca	CTGAGCCT	CAGCA
oligo 5N	TGACTATACAGCTAAGGGATCCTCTCACCGAGCGTATCTGCTGGGTTGTGGttgagcgaCATATGCTGGGAGAACCAAGATTGGGCAGcagct	TTGAGCGA	CAGCT
oligo 5N	TGACTATACAGCTAAGGGATCCTCTCACCGAGCGTATCTGCTGGGTTGTGGgcgcacgcCATATGCTGGGAGAACCAAGATTGGGCAGcagcc	GCGCACGC	CAGCC
oligo 5N	TGACTATACAGCTAAGGGATCCTCTCACCGAGCGTATCTGCTGGGTTGTGGagggatgaCATATGCTGGGAGAACCAAGATTGGGCAGcagcg	AGGGATGA	CAGCG
oligo 5N	TGACTATACAGCTAAGGGATCCTCTCACCGAGCGTATCTGCTGGGTTGTGGacgaccgtCATATGCTGGGAGAACCAAGATTGGGCAGcagga	ACGACCGT	CAGGA
oligo 5N	TGACTATACAGCTAAGGGATCCTCTCACCGAGCGTATCTGCTGGGTTGTGGatgtcaaaCATATGCTGGGAGAACCAAGATTGGGCAGcaggt	ATGTCAAA	CAGGT
oligo 5N	TGACTATACAGCTAAGGGATCCTCTCACCGAGCGTATCTGCTGGGTTGTGGcttcagctCATATGCTGGGAGAACCAAGATTGGGCAGcaggc	CTTCAGCT	CAGGC
oligo 5N	TGACTATACAGCTAAGGGATCCTCTCACCGAGCGTATCTGCTGGGTTGTGGggtaaggtCATATGCTGGGAGAACCAAGATTGGGCAGcaggg	GGTAAGGT	CAGGG
oligo 5N	TGACTATACAGCTAAGGGATCCTCTCACCGAGCGTATCTGCTGGGTTGTGGggtttacgCATATGCTGGGAGAACCAAGATTGGGCAGctaaa	GGTTTACG	CTAAA
oligo 5N	TGACTATACAGCTAAGGGATCCTCTCACCGAGCGTATCTGCTGGGTTGTGGtgaccgtaCATATGCTGGGAGAACCAAGATTGGGCAGctaat	TGACCGTA	CTAAT
oligo 5N	TGACTATACAGCTAAGGGATCCTCTCACCGAGCGTATCTGCTGGGTTGTGGgcctaattCATATGCTGGGAGAACCAAGATTGGGCAGctaac	GCCTAATT	CTAAC
oligo 5N	TGACTATACAGCTAAGGGATCCTCTCACCGAGCGTATCTGCTGGGTTGTGGgacccatgCATATGCTGGGAGAACCAAGATTGGGCAGctaag	GACCCATG	CTAAG
oligo 5N	TGACTATACAGCTAAGGGATCCTCTCACCGAGCGTATCTGCTGGGTTGTGGgattcggcCATATGCTGGGAGAACCAAGATTGGGCAGctata	GATTCGGC	CTATA
oligo 5N	TGACTATACAGCTAAGGGATCCTCTCACCGAGCGTATCTGCTGGGTTGTGGtcatagtcCATATGCTGGGAGAACCAAGATTGGGCAGctatt	TCATAGTC	CTATT
oligo 5N	TGACTATACAGCTAAGGGATCCTCTCACCGAGCGTATCTGCTGGGTTGTGGtattaatcCATATGCTGGGAGAACCAAGATTGGGCAGctatc	TATTAATC	CTATC
oligo 5N	TGACTATACAGCTAAGGGATCCTCTCACCGAGCGTATCTGCTGGGTTGTGGattatagcCATATGCTGGGAGAACCAAGATTGGGCAGctatg	ATTATAGC	CTATG
oligo 5N	TGACTATACAGCTAAGGGATCCTCTCACCGAGCGTATCTGCTGGGTTGTGGttcactcgCATATGCTGGGAGAACCAAGATTGGGCAGctaca	TTCACTCG	CTACA
oligo 5N	TGACTATACAGCTAAGGGATCCTCTCACCGAGCGTATCTGCTGGGTTGTGGcacaataaCATATGCTGGGAGAACCAAGATTGGGCAGctact	CACAATAA	CTACT
oligo 5N	TGACTATACAGCTAAGGGATCCTCTCACCGAGCGTATCTGCTGGGTTGTGGaacggtacCATATGCTGGGAGAACCAAGATTGGGCAGctacc	AACGGTAC	CTACC
oligo 5N	TGACTATACAGCTAAGGGATCCTCTCACCGAGCGTATCTGCTGGGTTGTGGaacctctgCATATGCTGGGAGAACCAAGATTGGGCAGctacg	AACCTCTG	CTACG
oligo 5N	TGACTATACAGCTAAGGGATCCTCTCACCGAGCGTATCTGCTGGGTTGTGGtcagaacgCATATGCTGGGAGAACCAAGATTGGGCAGctaga	TCAGAACG	CTAGA
oligo 5N	TGACTATACAGCTAAGGGATCCTCTCACCGAGCGTATCTGCTGGGTTGTGGtcagagacCATATGCTGGGAGAACCAAGATTGGGCAGctagt	TCAGAGAC	CTAGT
oligo 5N	TGACTATACAGCTAAGGGATCCTCTCACCGAGCGTATCTGCTGGGTTGTGGctatctcaCATATGCTGGGAGAACCAAGATTGGGCAGctagc	CTATCTCA	CTAGC
oligo 5N	TGACTATACAGCTAAGGGATCCTCTCACCGAGCGTATCTGCTGGGTTGTGGatagcacgCATATGCTGGGAGAACCAAGATTGGGCAGctagg	ATAGCACG	CTAGG
oligo 5N	TGACTATACAGCTAAGGGATCCTCTCACCGAGCGTATCTGCTGGGTTGTGGaaataaggCATATGCTGGGAGAACCAAGATTGGGCAGcttaa	AAATAAGG	CTTAA
oligo 5N	TGACTATACAGCTAAGGGATCCTCTCACCGAGCGTATCTGCTGGGTTGTGGgcatgcggCATATGCTGGGAGAACCAAGATTGGGCAGcttat	GCATGCGG	CTTAT
oligo 5N	TGACTATACAGCTAAGGGATCCTCTCACCGAGCGTATCTGCTGGGTTGTGGcatgagcaCATATGCTGGGAGAACCAAGATTGGGCAGcttac	CATGAGCA	CTTAC
oligo 5N	TGACTATACAGCTAAGGGATCCTCTCACCGAGCGTATCTGCTGGGTTGTGGcctaaagcCATATGCTGGGAGAACCAAGATTGGGCAGcttag	CCTAAAGC	CTTAG
oligo 5N	TGACTATACAGCTAAGGGATCCTCTCACCGAGCGTATCTGCTGGGTTGTGGgatggatgCATATGCTGGGAGAACCAAGATTGGGCAGcttta	GATGGATG	CTTTA
oligo 5N	TGACTATACAGCTAAGGGATCCTCTCACCGAGCGTATCTGCTGGGTTGTGGcgaaaggtCATATGCTGGGAGAACCAAGATTGGGCAGctttt	CGAAAGGT	CTTTT
oligo 5N	TGACTATACAGCTAAGGGATCCTCTCACCGAGCGTATCTGCTGGGTTGTGGtgtaagcgCATATGCTGGGAGAACCAAGATTGGGCAGctttc	TGTAAGCG	CTTTC
oligo 5N	TGACTATACAGCTAAGGGATCCTCTCACCGAGCGTATCTGCTGGGTTGTGGcatacatgCATATGCTGGGAGAACCAAGATTGGGCAGctttg	CATACATG	CTTTG
oligo 5N	TGACTATACAGCTAAGGGATCCTCTCACCGAGCGTATCTGCTGGGTTGTGGattaaattCATATGCTGGGAGAACCAAGATTGGGCAGcttca	ATTAAATT	CTTCA
oligo 5N	TGACTATACAGCTAAGGGATCCTCTCACCGAGCGTATCTGCTGGGTTGTGGatgaccggCATATGCTGGGAGAACCAAGATTGGGCAGcttct	ATGACCGG	CTTCT
oligo 5N	TGACTATACAGCTAAGGGATCCTCTCACCGAGCGTATCTGCTGGGTTGTGGgttatgcgCATATGCTGGGAGAACCAAGATTGGGCAGcttcc	GTTATGCG	CTTCC
oligo 5N	TGACTATACAGCTAAGGGATCCTCTCACCGAGCGTATCTGCTGGGTTGTGGtcttacagCATATGCTGGGAGAACCAAGATTGGGCAGcttcg	TCTTACAG	CTTCG
oligo 5N	TGACTATACAGCTAAGGGATCCTCTCACCGAGCGTATCTGCTGGGTTGTGGttaaattaCATATGCTGGGAGAACCAAGATTGGGCAGcttga	TTAAATTA	CTTGA
oligo 5N	TGACTATACAGCTAAGGGATCCTCTCACCGAGCGTATCTGCTGGGTTGTGGgggattgtCATATGCTGGGAGAACCAAGATTGGGCAGcttgt	GGGATTGT	CTTGT
oligo 5N	TGACTATACAGCTAAGGGATCCTCTCACCGAGCGTATCTGCTGGGTTGTGGaatggtggCATATGCTGGGAGAACCAAGATTGGGCAGcttgc	AATGGTGG	CTTGC
oligo 5N	TGACTATACAGCTAAGGGATCCTCTCACCGAGCGTATCTGCTGGGTTGTGGggtaaataCATATGCTGGGAGAACCAAGATTGGGCAGcttgg	GGTAAATA	CTTGG
oligo 5N	TGACTATACAGCTAAGGGATCCTCTCACCGAGCGTATCTGCTGGGTTGTGGcgcgagcaCATATGCTGGGAGAACCAAGATTGGGCAGctcaa	CGCGAGCA	CTCAA
oligo 5N	TGACTATACAGCTAAGGGATCCTCTCACCGAGCGTATCTGCTGGGTTGTGGagtctcttCATATGCTGGGAGAACCAAGATTGGGCAGctcat	AGTCTCTT	CTCAT
oligo 5N	TGACTATACAGCTAAGGGATCCTCTCACCGAGCGTATCTGCTGGGTTGTGGatgtttgaCATATGCTGGGAGAACCAAGATTGGGCAGctcac	ATGTTTGA	CTCAC
oligo 5N	TGACTATACAGCTAAGGGATCCTCTCACCGAGCGTATCTGCTGGGTTGTGGtctcactgCATATGCTGGGAGAACCAAGATTGGGCAGctcag	TCTCACTG	CTCAG
oligo 5N	TGACTATACAGCTAAGGGATCCTCTCACCGAGCGTATCTGCTGGGTTGTGGtacacccgCATATGCTGGGAGAACCAAGATTGGGCAGctcta	TACACCCG	CTCTA
oligo 5N	TGACTATACAGCTAAGGGATCCTCTCACCGAGCGTATCTGCTGGGTTGTGGgctaccttCATATGCTGGGAGAACCAAGATTGGGCAGctctt	GCTACCTT	CTCTT
oligo 5N	TGACTATACAGCTAAGGGATCCTCTCACCGAGCGTATCTGCTGGGTTGTGGctaatccaCATATGCTGGGAGAACCAAGATTGGGCAGctctc	CTAATCCA	CTCTC
oligo 5N	TGACTATACAGCTAAGGGATCCTCTCACCGAGCGTATCTGCTGGGTTGTGGcacgattaCATATGCTGGGAGAACCAAGATTGGGCAGctctg	CACGATTA	CTCTG
oligo 5N	TGACTATACAGCTAAGGGATCCTCTCACCGAGCGTATCTGCTGGGTTGTGGttaggtcgCATATGCTGGGAGAACCAAGATTGGGCAGctcca	TTAGGTCG	CTCCA
oligo 5N	TGACTATACAGCTAAGGGATCCTCTCACCGAGCGTATCTGCTGGGTTGTGGagtctaccCATATGCTGGGAGAACCAAGATTGGGCAGctcct	AGTCTACC	CTCCT
oligo 5N	TGACTATACAGCTAAGGGATCCTCTCACCGAGCGTATCTGCTGGGTTGTGGatcacgtaCATATGCTGGGAGAACCAAGATTGGGCAGctccc	ATCACGTA	CTCCC
oligo 5N	TGACTATACAGCTAAGGGATCCTCTCACCGAGCGTATCTGCTGGGTTGTGGcttaggccCATATGCTGGGAGAACCAAGATTGGGCAGctccg	CTTAGGCC	CTCCG
oligo 5N	TGACTATACAGCTAAGGGATCCTCTCACCGAGCGTATCTGCTGGGTTGTGGcctccggtCATATGCTGGGAGAACCAAGATTGGGCAGctcga	CCTCCGGT	CTCGA
oligo 5N	TGACTATACAGCTAAGGGATCCTCTCACCGAGCGTATCTGCTGGGTTGTGGaactaataCATATGCTGGGAGAACCAAGATTGGGCAGctcgt	AACTAATA	CTCGT
oligo 5N	TGACTATACAGCTAAGGGATCCTCTCACCGAGCGTATCTGCTGGGTTGTGGcacttataCATATGCTGGGAGAACCAAGATTGGGCAGctcgc	CACTTATA	CTCGC
oligo 5N	TGACTATACAGCTAAGGGATCCTCTCACCGAGCGTATCTGCTGGGTTGTGGtttgaaagCATATGCTGGGAGAACCAAGATTGGGCAGctcgg	TTTGAAAG	CTCGG
oligo 5N	TGACTATACAGCTAAGGGATCCTCTCACCGAGCGTATCTGCTGGGTTGTGGgaggagtaCATATGCTGGGAGAACCAAGATTGGGCAGctgaa	GAGGAGTA	CTGAA
oligo 5N	TGACTATACAGCTAAGGGATCCTCTCACCGAGCGTATCTGCTGGGTTGTGGctaatttcCATATGCTGGGAGAACCAAGATTGGGCAGctgat	CTAATTTC	CTGAT
oligo 5N	TGACTATACAGCTAAGGGATCCTCTCACCGAGCGTATCTGCTGGGTTGTGGtcctttgcCATATGCTGGGAGAACCAAGATTGGGCAGctgac	TCCTTTGC	CTGAC
oligo 5N	TGACTATACAGCTAAGGGATCCTCTCACCGAGCGTATCTGCTGGGTTGTGGttgcatttCATATGCTGGGAGAACCAAGATTGGGCAGctgag	TTGCATTT	CTGAG
oligo 5N	TGACTATACAGCTAAGGGATCCTCTCACCGAGCGTATCTGCTGGGTTGTGGatttgagaCATATGCTGGGAGAACCAAGATTGGGCAGctgta	ATTTGAGA	CTGTA
oligo 5N	TGACTATACAGCTAAGGGATCCTCTCACCGAGCGTATCTGCTGGGTTGTGGtggcactgCATATGCTGGGAGAACCAAGATTGGGCAGctgtt	TGGCACTG	CTGTT
oligo 5N	TGACTATACAGCTAAGGGATCCTCTCACCGAGCGTATCTGCTGGGTTGTGGccataacgCATATGCTGGGAGAACCAAGATTGGGCAGctgtc	CCATAACG	CTGTC
oligo 5N	TGACTATACAGCTAAGGGATCCTCTCACCGAGCGTATCTGCTGGGTTGTGGttgagataCATATGCTGGGAGAACCAAGATTGGGCAGctgtg	TTGAGATA	CTGTG
oligo 5N	TGACTATACAGCTAAGGGATCCTCTCACCGAGCGTATCTGCTGGGTTGTGGgaagttgcCATATGCTGGGAGAACCAAGATTGGGCAGctgca	GAAGTTGC	CTGCA
oligo 5N	TGACTATACAGCTAAGGGATCCTCTCACCGAGCGTATCTGCTGGGTTGTGGtctaatctCATATGCTGGGAGAACCAAGATTGGGCAGctgct	TCTAATCT	CTGCT
oligo 5N	TGACTATACAGCTAAGGGATCCTCTCACCGAGCGTATCTGCTGGGTTGTGGgatcgcaaCATATGCTGGGAGAACCAAGATTGGGCAGctgcc	GATCGCAA	CTGCC
oligo 5N	TGACTATACAGCTAAGGGATCCTCTCACCGAGCGTATCTGCTGGGTTGTGGcttgaggaCATATGCTGGGAGAACCAAGATTGGGCAGctgcg	CTTGAGGA	CTGCG
oligo 5N	TGACTATACAGCTAAGGGATCCTCTCACCGAGCGTATCTGCTGGGTTGTGGcggagtgcCATATGCTGGGAGAACCAAGATTGGGCAGctgga	CGGAGTGC	CTGGA
oligo 5N	TGACTATACAGCTAAGGGATCCTCTCACCGAGCGTATCTGCTGGGTTGTGGctgacacgCATATGCTGGGAGAACCAAGATTGGGCAGctggt	CTGACACG	CTGGT
oligo 5N	TGACTATACAGCTAAGGGATCCTCTCACCGAGCGTATCTGCTGGGTTGTGGcggatcacCATATGCTGGGAGAACCAAGATTGGGCAGctggc	CGGATCAC	CTGGC
oligo 5N	TGACTATACAGCTAAGGGATCCTCTCACCGAGCGTATCTGCTGGGTTGTGGtaggctttCATATGCTGGGAGAACCAAGATTGGGCAGctggg	TAGGCTTT	CTGGG
oligo 5N	TGACTATACAGCTAAGGGATCCTCTCACCGAGCGTATCTGCTGGGTTGTGGcttccatcCATATGCTGGGAGAACCAAGATTGGGCAGccaaa	CTTCCATC	CCAAA
oligo 5N	TGACTATACAGCTAAGGGATCCTCTCACCGAGCGTATCTGCTGGGTTGTGGgtaatacgCATATGCTGGGAGAACCAAGATTGGGCAGccaat	GTAATACG	CCAAT
oligo 5N	TGACTATACAGCTAAGGGATCCTCTCACCGAGCGTATCTGCTGGGTTGTGGagtgggttCATATGCTGGGAGAACCAAGATTGGGCAGccaac	AGTGGGTT	CCAAC
oligo 5N	TGACTATACAGCTAAGGGATCCTCTCACCGAGCGTATCTGCTGGGTTGTGGctgaactgCATATGCTGGGAGAACCAAGATTGGGCAGccaag	CTGAACTG	CCAAG
oligo 5N	TGACTATACAGCTAAGGGATCCTCTCACCGAGCGTATCTGCTGGGTTGTGGactggcccCATATGCTGGGAGAACCAAGATTGGGCAGccata	ACTGGCCC	CCATA
oligo 5N	TGACTATACAGCTAAGGGATCCTCTCACCGAGCGTATCTGCTGGGTTGTGGagcaacgaCATATGCTGGGAGAACCAAGATTGGGCAGccatt	AGCAACGA	CCATT
oligo 5N	TGACTATACAGCTAAGGGATCCTCTCACCGAGCGTATCTGCTGGGTTGTGGcacgcgtcCATATGCTGGGAGAACCAAGATTGGGCAGccatc	CACGCGTC	CCATC
oligo 5N	TGACTATACAGCTAAGGGATCCTCTCACCGAGCGTATCTGCTGGGTTGTGGagggcccgCATATGCTGGGAGAACCAAGATTGGGCAGccatg	AGGGCCCG	CCATG
oligo 5N	TGACTATACAGCTAAGGGATCCTCTCACCGAGCGTATCTGCTGGGTTGTGGaacggggcCATATGCTGGGAGAACCAAGATTGGGCAGccaca	AACGGGGC	CCACA
oligo 5N	TGACTATACAGCTAAGGGATCCTCTCACCGAGCGTATCTGCTGGGTTGTGGcttaagatCATATGCTGGGAGAACCAAGATTGGGCAGccact	CTTAAGAT	CCACT
oligo 5N	TGACTATACAGCTAAGGGATCCTCTCACCGAGCGTATCTGCTGGGTTGTGGccccaattCATATGCTGGGAGAACCAAGATTGGGCAGccacc	CCCCAATT	CCACC
oligo 5N	TGACTATACAGCTAAGGGATCCTCTCACCGAGCGTATCTGCTGGGTTGTGGaattgggtCATATGCTGGGAGAACCAAGATTGGGCAGccacg	AATTGGGT	CCACG
oligo 5N	TGACTATACAGCTAAGGGATCCTCTCACCGAGCGTATCTGCTGGGTTGTGGaccctacaCATATGCTGGGAGAACCAAGATTGGGCAGccaga	ACCCTACA	CCAGA
oligo 5N	TGACTATACAGCTAAGGGATCCTCTCACCGAGCGTATCTGCTGGGTTGTGGataccttgCATATGCTGGGAGAACCAAGATTGGGCAGccagt	ATACCTTG	CCAGT
oligo 5N	TGACTATACAGCTAAGGGATCCTCTCACCGAGCGTATCTGCTGGGTTGTGGaccatatcCATATGCTGGGAGAACCAAGATTGGGCAGccagc	ACCATATC	CCAGC
oligo 5N	TGACTATACAGCTAAGGGATCCTCTCACCGAGCGTATCTGCTGGGTTGTGGcctcgcttCATATGCTGGGAGAACCAAGATTGGGCAGccagg	CCTCGCTT	CCAGG
oligo 5N	TGACTATACAGCTAAGGGATCCTCTCACCGAGCGTATCTGCTGGGTTGTGGtgcaataaCATATGCTGGGAGAACCAAGATTGGGCAGcctaa	TGCAATAA	CCTAA
oligo 5N	TGACTATACAGCTAAGGGATCCTCTCACCGAGCGTATCTGCTGGGTTGTGGgtaagtgcCATATGCTGGGAGAACCAAGATTGGGCAGcctat	GTAAGTGC	CCTAT
oligo 5N	TGACTATACAGCTAAGGGATCCTCTCACCGAGCGTATCTGCTGGGTTGTGGgagggcagCATATGCTGGGAGAACCAAGATTGGGCAGcctac	GAGGGCAG	CCTAC
oligo 5N	TGACTATACAGCTAAGGGATCCTCTCACCGAGCGTATCTGCTGGGTTGTGGacagacgtCATATGCTGGGAGAACCAAGATTGGGCAGcctag	ACAGACGT	CCTAG
oligo 5N	TGACTATACAGCTAAGGGATCCTCTCACCGAGCGTATCTGCTGGGTTGTGGtgggccgaCATATGCTGGGAGAACCAAGATTGGGCAGcctta	TGGGCCGA	CCTTA
oligo 5N	TGACTATACAGCTAAGGGATCCTCTCACCGAGCGTATCTGCTGGGTTGTGGgttgtcaaCATATGCTGGGAGAACCAAGATTGGGCAGccttt	GTTGTCAA	CCTTT
oligo 5N	TGACTATACAGCTAAGGGATCCTCTCACCGAGCGTATCTGCTGGGTTGTGGgggccctgCATATGCTGGGAGAACCAAGATTGGGCAGccttc	GGGCCCTG	CCTTC
oligo 5N	TGACTATACAGCTAAGGGATCCTCTCACCGAGCGTATCTGCTGGGTTGTGGtctggtgtCATATGCTGGGAGAACCAAGATTGGGCAGccttg	TCTGGTGT	CCTTG
oligo 5N	TGACTATACAGCTAAGGGATCCTCTCACCGAGCGTATCTGCTGGGTTGTGGtgggcacgCATATGCTGGGAGAACCAAGATTGGGCAGcctca	TGGGCACG	CCTCA
oligo 5N	TGACTATACAGCTAAGGGATCCTCTCACCGAGCGTATCTGCTGGGTTGTGGgcccgccgCATATGCTGGGAGAACCAAGATTGGGCAGcctct	GCCCGCCG	CCTCT
oligo 5N	TGACTATACAGCTAAGGGATCCTCTCACCGAGCGTATCTGCTGGGTTGTGGtttactgtCATATGCTGGGAGAACCAAGATTGGGCAGcctcc	TTTACTGT	CCTCC
oligo 5N	TGACTATACAGCTAAGGGATCCTCTCACCGAGCGTATCTGCTGGGTTGTGGaagaaatcCATATGCTGGGAGAACCAAGATTGGGCAGcctcg	AAGAAATC	CCTCG
oligo 5N	TGACTATACAGCTAAGGGATCCTCTCACCGAGCGTATCTGCTGGGTTGTGGtaattgctCATATGCTGGGAGAACCAAGATTGGGCAGcctga	TAATTGCT	CCTGA
oligo 5N	TGACTATACAGCTAAGGGATCCTCTCACCGAGCGTATCTGCTGGGTTGTGGtataccttCATATGCTGGGAGAACCAAGATTGGGCAGcctgt	TATACCTT	CCTGT
oligo 5N	TGACTATACAGCTAAGGGATCCTCTCACCGAGCGTATCTGCTGGGTTGTGGatctgtgcCATATGCTGGGAGAACCAAGATTGGGCAGcctgc	ATCTGTGC	CCTGC
oligo 5N	TGACTATACAGCTAAGGGATCCTCTCACCGAGCGTATCTGCTGGGTTGTGGtggagaagCATATGCTGGGAGAACCAAGATTGGGCAGcctgg	TGGAGAAG	CCTGG
oligo 5N	TGACTATACAGCTAAGGGATCCTCTCACCGAGCGTATCTGCTGGGTTGTGGatacttccCATATGCTGGGAGAACCAAGATTGGGCAGcccaa	ATACTTCC	CCCAA
oligo 5N	TGACTATACAGCTAAGGGATCCTCTCACCGAGCGTATCTGCTGGGTTGTGGacgagaagCATATGCTGGGAGAACCAAGATTGGGCAGcccat	ACGAGAAG	CCCAT
oligo 5N	TGACTATACAGCTAAGGGATCCTCTCACCGAGCGTATCTGCTGGGTTGTGGagcacttcCATATGCTGGGAGAACCAAGATTGGGCAGcccac	AGCACTTC	CCCAC
oligo 5N	TGACTATACAGCTAAGGGATCCTCTCACCGAGCGTATCTGCTGGGTTGTGGagatttagCATATGCTGGGAGAACCAAGATTGGGCAGcccag	AGATTTAG	CCCAG
oligo 5N	TGACTATACAGCTAAGGGATCCTCTCACCGAGCGTATCTGCTGGGTTGTGGgaactcgaCATATGCTGGGAGAACCAAGATTGGGCAGcccta	GAACTCGA	CCCTA
oligo 5N	TGACTATACAGCTAAGGGATCCTCTCACCGAGCGTATCTGCTGGGTTGTGGtcgcatctCATATGCTGGGAGAACCAAGATTGGGCAGccctt	TCGCATCT	CCCTT
oligo 5N	TGACTATACAGCTAAGGGATCCTCTCACCGAGCGTATCTGCTGGGTTGTGGaatagttgCATATGCTGGGAGAACCAAGATTGGGCAGccctc	AATAGTTG	CCCTC
oligo 5N	TGACTATACAGCTAAGGGATCCTCTCACCGAGCGTATCTGCTGGGTTGTGGactgttgaCATATGCTGGGAGAACCAAGATTGGGCAGccctg	ACTGTTGA	CCCTG
oligo 5N	TGACTATACAGCTAAGGGATCCTCTCACCGAGCGTATCTGCTGGGTTGTGGatagtccgCATATGCTGGGAGAACCAAGATTGGGCAGcccca	ATAGTCCG	CCCCA
oligo 5N	TGACTATACAGCTAAGGGATCCTCTCACCGAGCGTATCTGCTGGGTTGTGGaggattggCATATGCTGGGAGAACCAAGATTGGGCAGcccct	AGGATTGG	CCCCT
oligo 5N	TGACTATACAGCTAAGGGATCCTCTCACCGAGCGTATCTGCTGGGTTGTGGctcctctgCATATGCTGGGAGAACCAAGATTGGGCAGccccc	CTCCTCTG	CCCCC
oligo 5N	TGACTATACAGCTAAGGGATCCTCTCACCGAGCGTATCTGCTGGGTTGTGGgacctgcgCATATGCTGGGAGAACCAAGATTGGGCAGccccg	GACCTGCG	CCCCG
oligo 5N	TGACTATACAGCTAAGGGATCCTCTCACCGAGCGTATCTGCTGGGTTGTGGgtcacgcaCATATGCTGGGAGAACCAAGATTGGGCAGcccga	GTCACGCA	CCCGA
oligo 5N	TGACTATACAGCTAAGGGATCCTCTCACCGAGCGTATCTGCTGGGTTGTGGaccgatccCATATGCTGGGAGAACCAAGATTGGGCAGcccgt	ACCGATCC	CCCGT
oligo 5N	TGACTATACAGCTAAGGGATCCTCTCACCGAGCGTATCTGCTGGGTTGTGGacttgtatCATATGCTGGGAGAACCAAGATTGGGCAGcccgc	ACTTGTAT	CCCGC
oligo 5N	TGACTATACAGCTAAGGGATCCTCTCACCGAGCGTATCTGCTGGGTTGTGGatatatctCATATGCTGGGAGAACCAAGATTGGGCAGcccgg	ATATATCT	CCCGG
oligo 5N	TGACTATACAGCTAAGGGATCCTCTCACCGAGCGTATCTGCTGGGTTGTGGttggttatCATATGCTGGGAGAACCAAGATTGGGCAGccgaa	TTGGTTAT	CCGAA
oligo 5N	TGACTATACAGCTAAGGGATCCTCTCACCGAGCGTATCTGCTGGGTTGTGGaatggtttCATATGCTGGGAGAACCAAGATTGGGCAGccgat	AATGGTTT	CCGAT
oligo 5N	TGACTATACAGCTAAGGGATCCTCTCACCGAGCGTATCTGCTGGGTTGTGGccaacggtCATATGCTGGGAGAACCAAGATTGGGCAGccgac	CCAACGGT	CCGAC
oligo 5N	TGACTATACAGCTAAGGGATCCTCTCACCGAGCGTATCTGCTGGGTTGTGGattatgacCATATGCTGGGAGAACCAAGATTGGGCAGccgag	ATTATGAC	CCGAG
oligo 5N	TGACTATACAGCTAAGGGATCCTCTCACCGAGCGTATCTGCTGGGTTGTGGggccagggCATATGCTGGGAGAACCAAGATTGGGCAGccgta	GGCCAGGG	CCGTA
oligo 5N	TGACTATACAGCTAAGGGATCCTCTCACCGAGCGTATCTGCTGGGTTGTGGaactataaCATATGCTGGGAGAACCAAGATTGGGCAGccgtt	AACTATAA	CCGTT
oligo 5N	TGACTATACAGCTAAGGGATCCTCTCACCGAGCGTATCTGCTGGGTTGTGGgtacttctCATATGCTGGGAGAACCAAGATTGGGCAGccgtc	GTACTTCT	CCGTC
oligo 5N	TGACTATACAGCTAAGGGATCCTCTCACCGAGCGTATCTGCTGGGTTGTGGgcatggtaCATATGCTGGGAGAACCAAGATTGGGCAGccgtg	GCATGGTA	CCGTG
oligo 5N	TGACTATACAGCTAAGGGATCCTCTCACCGAGCGTATCTGCTGGGTTGTGGgcctttgtCATATGCTGGGAGAACCAAGATTGGGCAGccgca	GCCTTTGT	CCGCA
oligo 5N	TGACTATACAGCTAAGGGATCCTCTCACCGAGCGTATCTGCTGGGTTGTGGtcggaatgCATATGCTGGGAGAACCAAGATTGGGCAGccgct	TCGGAATG	CCGCT
oligo 5N	TGACTATACAGCTAAGGGATCCTCTCACCGAGCGTATCTGCTGGGTTGTGGtaaaggggCATATGCTGGGAGAACCAAGATTGGGCAGccgcc	TAAAGGGG	CCGCC
oligo 5N	TGACTATACAGCTAAGGGATCCTCTCACCGAGCGTATCTGCTGGGTTGTGGaatcggtcCATATGCTGGGAGAACCAAGATTGGGCAGccgcg	AATCGGTC	CCGCG
oligo 5N	TGACTATACAGCTAAGGGATCCTCTCACCGAGCGTATCTGCTGGGTTGTGGttattgtgCATATGCTGGGAGAACCAAGATTGGGCAGccgga	TTATTGTG	CCGGA
oligo 5N	TGACTATACAGCTAAGGGATCCTCTCACCGAGCGTATCTGCTGGGTTGTGGccgcgcaaCATATGCTGGGAGAACCAAGATTGGGCAGccggt	CCGCGCAA	CCGGT
oligo 5N	TGACTATACAGCTAAGGGATCCTCTCACCGAGCGTATCTGCTGGGTTGTGGccttcgtcCATATGCTGGGAGAACCAAGATTGGGCAGccggc	CCTTCGTC	CCGGC
oligo 5N	TGACTATACAGCTAAGGGATCCTCTCACCGAGCGTATCTGCTGGGTTGTGGatgagccaCATATGCTGGGAGAACCAAGATTGGGCAGccggg	ATGAGCCA	CCGGG
oligo 5N	TGACTATACAGCTAAGGGATCCTCTCACCGAGCGTATCTGCTGGGTTGTGGaagaatacCATATGCTGGGAGAACCAAGATTGGGCAGcgaaa	AAGAATAC	CGAAA
oligo 5N	TGACTATACAGCTAAGGGATCCTCTCACCGAGCGTATCTGCTGGGTTGTGGaaactatgCATATGCTGGGAGAACCAAGATTGGGCAGcgaat	AAACTATG	CGAAT
oligo 5N	TGACTATACAGCTAAGGGATCCTCTCACCGAGCGTATCTGCTGGGTTGTGGctctatgaCATATGCTGGGAGAACCAAGATTGGGCAGcgaac	CTCTATGA	CGAAC
oligo 5N	TGACTATACAGCTAAGGGATCCTCTCACCGAGCGTATCTGCTGGGTTGTGGtaggccgtCATATGCTGGGAGAACCAAGATTGGGCAGcgaag	TAGGCCGT	CGAAG
oligo 5N	TGACTATACAGCTAAGGGATCCTCTCACCGAGCGTATCTGCTGGGTTGTGGgagaccctCATATGCTGGGAGAACCAAGATTGGGCAGcgata	GAGACCCT	CGATA
oligo 5N	TGACTATACAGCTAAGGGATCCTCTCACCGAGCGTATCTGCTGGGTTGTGGgtgtcgcaCATATGCTGGGAGAACCAAGATTGGGCAGcgatt	GTGTCGCA	CGATT
oligo 5N	TGACTATACAGCTAAGGGATCCTCTCACCGAGCGTATCTGCTGGGTTGTGGggtggcagCATATGCTGGGAGAACCAAGATTGGGCAGcgatc	GGTGGCAG	CGATC
oligo 5N	TGACTATACAGCTAAGGGATCCTCTCACCGAGCGTATCTGCTGGGTTGTGGtaaatagcCATATGCTGGGAGAACCAAGATTGGGCAGcgatg	TAAATAGC	CGATG
oligo 5N	TGACTATACAGCTAAGGGATCCTCTCACCGAGCGTATCTGCTGGGTTGTGGaaccagaaCATATGCTGGGAGAACCAAGATTGGGCAGcgaca	AACCAGAA	CGACA
oligo 5N	TGACTATACAGCTAAGGGATCCTCTCACCGAGCGTATCTGCTGGGTTGTGGctttcatgCATATGCTGGGAGAACCAAGATTGGGCAGcgact	CTTTCATG	CGACT
oligo 5N	TGACTATACAGCTAAGGGATCCTCTCACCGAGCGTATCTGCTGGGTTGTGGtccaaattCATATGCTGGGAGAACCAAGATTGGGCAGcgacc	TCCAAATT	CGACC
oligo 5N	TGACTATACAGCTAAGGGATCCTCTCACCGAGCGTATCTGCTGGGTTGTGGgagttgagCATATGCTGGGAGAACCAAGATTGGGCAGcgacg	GAGTTGAG	CGACG
oligo 5N	TGACTATACAGCTAAGGGATCCTCTCACCGAGCGTATCTGCTGGGTTGTGGattgagatCATATGCTGGGAGAACCAAGATTGGGCAGcgaga	ATTGAGAT	CGAGA
oligo 5N	TGACTATACAGCTAAGGGATCCTCTCACCGAGCGTATCTGCTGGGTTGTGGacctcatgCATATGCTGGGAGAACCAAGATTGGGCAGcgagt	ACCTCATG	CGAGT
oligo 5N	TGACTATACAGCTAAGGGATCCTCTCACCGAGCGTATCTGCTGGGTTGTGGctgtaaggCATATGCTGGGAGAACCAAGATTGGGCAGcgagc	CTGTAAGG	CGAGC
oligo 5N	TGACTATACAGCTAAGGGATCCTCTCACCGAGCGTATCTGCTGGGTTGTGGttgctcccCATATGCTGGGAGAACCAAGATTGGGCAGcgagg	TTGCTCCC	CGAGG
oligo 5N	TGACTATACAGCTAAGGGATCCTCTCACCGAGCGTATCTGCTGGGTTGTGGggtgagggCATATGCTGGGAGAACCAAGATTGGGCAGcgtaa	GGTGAGGG	CGTAA
oligo 5N	TGACTATACAGCTAAGGGATCCTCTCACCGAGCGTATCTGCTGGGTTGTGGgcattaaaCATATGCTGGGAGAACCAAGATTGGGCAGcgtat	GCATTAAA	CGTAT
oligo 5N	TGACTATACAGCTAAGGGATCCTCTCACCGAGCGTATCTGCTGGGTTGTGGtgggctagCATATGCTGGGAGAACCAAGATTGGGCAGcgtac	TGGGCTAG	CGTAC
oligo 5N	TGACTATACAGCTAAGGGATCCTCTCACCGAGCGTATCTGCTGGGTTGTGGtaatcctaCATATGCTGGGAGAACCAAGATTGGGCAGcgtag	TAATCCTA	CGTAG
oligo 5N	TGACTATACAGCTAAGGGATCCTCTCACCGAGCGTATCTGCTGGGTTGTGGtcgataaaCATATGCTGGGAGAACCAAGATTGGGCAGcgtta	TCGATAAA	CGTTA
oligo 5N	TGACTATACAGCTAAGGGATCCTCTCACCGAGCGTATCTGCTGGGTTGTGGtgcgcaccCATATGCTGGGAGAACCAAGATTGGGCAGcgttt	TGCGCACC	CGTTT
oligo 5N	TGACTATACAGCTAAGGGATCCTCTCACCGAGCGTATCTGCTGGGTTGTGGctaccataCATATGCTGGGAGAACCAAGATTGGGCAGcgttc	CTACCATA	CGTTC
oligo 5N	TGACTATACAGCTAAGGGATCCTCTCACCGAGCGTATCTGCTGGGTTGTGGacacgagtCATATGCTGGGAGAACCAAGATTGGGCAGcgttg	ACACGAGT	CGTTG
oligo 5N	TGACTATACAGCTAAGGGATCCTCTCACCGAGCGTATCTGCTGGGTTGTGGcaccctgtCATATGCTGGGAGAACCAAGATTGGGCAGcgtca	CACCCTGT	CGTCA
oligo 5N	TGACTATACAGCTAAGGGATCCTCTCACCGAGCGTATCTGCTGGGTTGTGGgccgttgcCATATGCTGGGAGAACCAAGATTGGGCAGcgtct	GCCGTTGC	CGTCT
oligo 5N	TGACTATACAGCTAAGGGATCCTCTCACCGAGCGTATCTGCTGGGTTGTGGcagagtcaCATATGCTGGGAGAACCAAGATTGGGCAGcgtcc	CAGAGTCA	CGTCC
oligo 5N	TGACTATACAGCTAAGGGATCCTCTCACCGAGCGTATCTGCTGGGTTGTGGttggtaggCATATGCTGGGAGAACCAAGATTGGGCAGcgtcg	TTGGTAGG	CGTCG
oligo 5N	TGACTATACAGCTAAGGGATCCTCTCACCGAGCGTATCTGCTGGGTTGTGGaatcccggCATATGCTGGGAGAACCAAGATTGGGCAGcgtga	AATCCCGG	CGTGA
oligo 5N	TGACTATACAGCTAAGGGATCCTCTCACCGAGCGTATCTGCTGGGTTGTGGcattcatcCATATGCTGGGAGAACCAAGATTGGGCAGcgtgt	CATTCATC	CGTGT
oligo 5N	TGACTATACAGCTAAGGGATCCTCTCACCGAGCGTATCTGCTGGGTTGTGGaactagggCATATGCTGGGAGAACCAAGATTGGGCAGcgtgc	AACTAGGG	CGTGC
oligo 5N	TGACTATACAGCTAAGGGATCCTCTCACCGAGCGTATCTGCTGGGTTGTGGctcgcggtCATATGCTGGGAGAACCAAGATTGGGCAGcgtgg	CTCGCGGT	CGTGG
oligo 5N	TGACTATACAGCTAAGGGATCCTCTCACCGAGCGTATCTGCTGGGTTGTGGccgttacaCATATGCTGGGAGAACCAAGATTGGGCAGcgcaa	CCGTTACA	CGCAA
oligo 5N	TGACTATACAGCTAAGGGATCCTCTCACCGAGCGTATCTGCTGGGTTGTGGatatcctcCATATGCTGGGAGAACCAAGATTGGGCAGcgcat	ATATCCTC	CGCAT
oligo 5N	TGACTATACAGCTAAGGGATCCTCTCACCGAGCGTATCTGCTGGGTTGTGGgacagtacCATATGCTGGGAGAACCAAGATTGGGCAGcgcac	GACAGTAC	CGCAC
oligo 5N	TGACTATACAGCTAAGGGATCCTCTCACCGAGCGTATCTGCTGGGTTGTGGtacagtaaCATATGCTGGGAGAACCAAGATTGGGCAGcgcag	TACAGTAA	CGCAG
oligo 5N	TGACTATACAGCTAAGGGATCCTCTCACCGAGCGTATCTGCTGGGTTGTGGtagcaactCATATGCTGGGAGAACCAAGATTGGGCAGcgcta	TAGCAACT	CGCTA
oligo 5N	TGACTATACAGCTAAGGGATCCTCTCACCGAGCGTATCTGCTGGGTTGTGGatgagaaaCATATGCTGGGAGAACCAAGATTGGGCAGcgctt	ATGAGAAA	CGCTT
oligo 5N	TGACTATACAGCTAAGGGATCCTCTCACCGAGCGTATCTGCTGGGTTGTGGaggcacgaCATATGCTGGGAGAACCAAGATTGGGCAGcgctc	AGGCACGA	CGCTC
oligo 5N	TGACTATACAGCTAAGGGATCCTCTCACCGAGCGTATCTGCTGGGTTGTGGctgtcacaCATATGCTGGGAGAACCAAGATTGGGCAGcgctg	CTGTCACA	CGCTG
oligo 5N	TGACTATACAGCTAAGGGATCCTCTCACCGAGCGTATCTGCTGGGTTGTGGcaagtacgCATATGCTGGGAGAACCAAGATTGGGCAGcgcca	CAAGTACG	CGCCA
oligo 5N	TGACTATACAGCTAAGGGATCCTCTCACCGAGCGTATCTGCTGGGTTGTGGgttccgcgCATATGCTGGGAGAACCAAGATTGGGCAGcgcct	GTTCCGCG	CGCCT
oligo 5N	TGACTATACAGCTAAGGGATCCTCTCACCGAGCGTATCTGCTGGGTTGTGGctttgcttCATATGCTGGGAGAACCAAGATTGGGCAGcgccc	CTTTGCTT	CGCCC
oligo 5N	TGACTATACAGCTAAGGGATCCTCTCACCGAGCGTATCTGCTGGGTTGTGGctctagaaCATATGCTGGGAGAACCAAGATTGGGCAGcgccg	CTCTAGAA	CGCCG
oligo 5N	TGACTATACAGCTAAGGGATCCTCTCACCGAGCGTATCTGCTGGGTTGTGGgctcctggCATATGCTGGGAGAACCAAGATTGGGCAGcgcga	GCTCCTGG	CGCGA
oligo 5N	TGACTATACAGCTAAGGGATCCTCTCACCGAGCGTATCTGCTGGGTTGTGGagatgaaaCATATGCTGGGAGAACCAAGATTGGGCAGcgcgt	AGATGAAA	CGCGT
oligo 5N	TGACTATACAGCTAAGGGATCCTCTCACCGAGCGTATCTGCTGGGTTGTGGgctacgtgCATATGCTGGGAGAACCAAGATTGGGCAGcgcgc	GCTACGTG	CGCGC
oligo 5N	TGACTATACAGCTAAGGGATCCTCTCACCGAGCGTATCTGCTGGGTTGTGGgcttatacCATATGCTGGGAGAACCAAGATTGGGCAGcgcgg	GCTTATAC	CGCGG
oligo 5N	TGACTATACAGCTAAGGGATCCTCTCACCGAGCGTATCTGCTGGGTTGTGGaaccgagtCATATGCTGGGAGAACCAAGATTGGGCAGcggaa	AACCGAGT	CGGAA
oligo 5N	TGACTATACAGCTAAGGGATCCTCTCACCGAGCGTATCTGCTGGGTTGTGGtttactcaCATATGCTGGGAGAACCAAGATTGGGCAGcggat	TTTACTCA	CGGAT
oligo 5N	TGACTATACAGCTAAGGGATCCTCTCACCGAGCGTATCTGCTGGGTTGTGGgaccggtgCATATGCTGGGAGAACCAAGATTGGGCAGcggac	GACCGGTG	CGGAC
oligo 5N	TGACTATACAGCTAAGGGATCCTCTCACCGAGCGTATCTGCTGGGTTGTGGtagacgaaCATATGCTGGGAGAACCAAGATTGGGCAGcggag	TAGACGAA	CGGAG
oligo 5N	TGACTATACAGCTAAGGGATCCTCTCACCGAGCGTATCTGCTGGGTTGTGGctcggataCATATGCTGGGAGAACCAAGATTGGGCAGcggta	CTCGGATA	CGGTA
oligo 5N	TGACTATACAGCTAAGGGATCCTCTCACCGAGCGTATCTGCTGGGTTGTGGaaatattaCATATGCTGGGAGAACCAAGATTGGGCAGcggtt	AAATATTA	CGGTT
oligo 5N	TGACTATACAGCTAAGGGATCCTCTCACCGAGCGTATCTGCTGGGTTGTGGagcggcacCATATGCTGGGAGAACCAAGATTGGGCAGcggtc	AGCGGCAC	CGGTC
oligo 5N	TGACTATACAGCTAAGGGATCCTCTCACCGAGCGTATCTGCTGGGTTGTGGgcgggtcaCATATGCTGGGAGAACCAAGATTGGGCAGcggtg	GCGGGTCA	CGGTG
oligo 5N	TGACTATACAGCTAAGGGATCCTCTCACCGAGCGTATCTGCTGGGTTGTGGgtggccagCATATGCTGGGAGAACCAAGATTGGGCAGcggca	GTGGCCAG	CGGCA
oligo 5N	TGACTATACAGCTAAGGGATCCTCTCACCGAGCGTATCTGCTGGGTTGTGGaaaccggaCATATGCTGGGAGAACCAAGATTGGGCAGcggct	AAACCGGA	CGGCT
oligo 5N	TGACTATACAGCTAAGGGATCCTCTCACCGAGCGTATCTGCTGGGTTGTGGggccgactCATATGCTGGGAGAACCAAGATTGGGCAGcggcc	GGCCGACT	CGGCC
oligo 5N	TGACTATACAGCTAAGGGATCCTCTCACCGAGCGTATCTGCTGGGTTGTGGcaagaattCATATGCTGGGAGAACCAAGATTGGGCAGcggcg	CAAGAATT	CGGCG
oligo 5N	TGACTATACAGCTAAGGGATCCTCTCACCGAGCGTATCTGCTGGGTTGTGGcgttcttaCATATGCTGGGAGAACCAAGATTGGGCAGcggga	CGTTCTTA	CGGGA
oligo 5N	TGACTATACAGCTAAGGGATCCTCTCACCGAGCGTATCTGCTGGGTTGTGGtgtcccacCATATGCTGGGAGAACCAAGATTGGGCAGcgggt	TGTCCCAC	CGGGT
oligo 5N	TGACTATACAGCTAAGGGATCCTCTCACCGAGCGTATCTGCTGGGTTGTGGgatacgaaCATATGCTGGGAGAACCAAGATTGGGCAGcgggc	GATACGAA	CGGGC
oligo 5N	TGACTATACAGCTAAGGGATCCTCTCACCGAGCGTATCTGCTGGGTTGTGGgtaaggtcCATATGCTGGGAGAACCAAGATTGGGCAGcgggg	GTAAGGTC	CGGGG
oligo 5N	TGACTATACAGCTAAGGGATCCTCTCACCGAGCGTATCTGCTGGGTTGTGGgcagaaagCATATGCTGGGAGAACCAAGATTGGGCAGgaaaa	GCAGAAAG	GAAAA
oligo 5N	TGACTATACAGCTAAGGGATCCTCTCACCGAGCGTATCTGCTGGGTTGTGGtgcggaaaCATATGCTGGGAGAACCAAGATTGGGCAGgaaat	TGCGGAAA	GAAAT
oligo 5N	TGACTATACAGCTAAGGGATCCTCTCACCGAGCGTATCTGCTGGGTTGTGGcgattcgaCATATGCTGGGAGAACCAAGATTGGGCAGgaaac	CGATTCGA	GAAAC
oligo 5N	TGACTATACAGCTAAGGGATCCTCTCACCGAGCGTATCTGCTGGGTTGTGGttttaaacCATATGCTGGGAGAACCAAGATTGGGCAGgaaag	TTTTAAAC	GAAAG
oligo 5N	TGACTATACAGCTAAGGGATCCTCTCACCGAGCGTATCTGCTGGGTTGTGGtgcacgcaCATATGCTGGGAGAACCAAGATTGGGCAGgaata	TGCACGCA	GAATA
oligo 5N	TGACTATACAGCTAAGGGATCCTCTCACCGAGCGTATCTGCTGGGTTGTGGtgaccaacCATATGCTGGGAGAACCAAGATTGGGCAGgaatt	TGACCAAC	GAATT
oligo 5N	TGACTATACAGCTAAGGGATCCTCTCACCGAGCGTATCTGCTGGGTTGTGGttggggatCATATGCTGGGAGAACCAAGATTGGGCAGgaatc	TTGGGGAT	GAATC
oligo 5N	TGACTATACAGCTAAGGGATCCTCTCACCGAGCGTATCTGCTGGGTTGTGGgtggttgaCATATGCTGGGAGAACCAAGATTGGGCAGgaatg	GTGGTTGA	GAATG
oligo 5N	TGACTATACAGCTAAGGGATCCTCTCACCGAGCGTATCTGCTGGGTTGTGGccgttttgCATATGCTGGGAGAACCAAGATTGGGCAGgaaca	CCGTTTTG	GAACA
oligo 5N	TGACTATACAGCTAAGGGATCCTCTCACCGAGCGTATCTGCTGGGTTGTGGgcagctttCATATGCTGGGAGAACCAAGATTGGGCAGgaact	GCAGCTTT	GAACT
oligo 5N	TGACTATACAGCTAAGGGATCCTCTCACCGAGCGTATCTGCTGGGTTGTGGtaacctacCATATGCTGGGAGAACCAAGATTGGGCAGgaacc	TAACCTAC	GAACC
oligo 5N	TGACTATACAGCTAAGGGATCCTCTCACCGAGCGTATCTGCTGGGTTGTGGcatagcccCATATGCTGGGAGAACCAAGATTGGGCAGgaacg	CATAGCCC	GAACG
oligo 5N	TGACTATACAGCTAAGGGATCCTCTCACCGAGCGTATCTGCTGGGTTGTGGtgcgtgaaCATATGCTGGGAGAACCAAGATTGGGCAGgaaga	TGCGTGAA	GAAGA
oligo 5N	TGACTATACAGCTAAGGGATCCTCTCACCGAGCGTATCTGCTGGGTTGTGGctcggagcCATATGCTGGGAGAACCAAGATTGGGCAGgaagt	CTCGGAGC	GAAGT
oligo 5N	TGACTATACAGCTAAGGGATCCTCTCACCGAGCGTATCTGCTGGGTTGTGGccgcccgtCATATGCTGGGAGAACCAAGATTGGGCAGgaagc	CCGCCCGT	GAAGC
oligo 5N	TGACTATACAGCTAAGGGATCCTCTCACCGAGCGTATCTGCTGGGTTGTGGcaccgctgCATATGCTGGGAGAACCAAGATTGGGCAGgaagg	CACCGCTG	GAAGG
oligo 5N	TGACTATACAGCTAAGGGATCCTCTCACCGAGCGTATCTGCTGGGTTGTGGgagctgtaCATATGCTGGGAGAACCAAGATTGGGCAGgataa	GAGCTGTA	GATAA
oligo 5N	TGACTATACAGCTAAGGGATCCTCTCACCGAGCGTATCTGCTGGGTTGTGGtctttgtaCATATGCTGGGAGAACCAAGATTGGGCAGgatat	TCTTTGTA	GATAT
oligo 5N	TGACTATACAGCTAAGGGATCCTCTCACCGAGCGTATCTGCTGGGTTGTGGtggcccaaCATATGCTGGGAGAACCAAGATTGGGCAGgatac	TGGCCCAA	GATAC
oligo 5N	TGACTATACAGCTAAGGGATCCTCTCACCGAGCGTATCTGCTGGGTTGTGGactagataCATATGCTGGGAGAACCAAGATTGGGCAGgatag	ACTAGATA	GATAG
oligo 5N	TGACTATACAGCTAAGGGATCCTCTCACCGAGCGTATCTGCTGGGTTGTGGctttggtcCATATGCTGGGAGAACCAAGATTGGGCAGgatta	CTTTGGTC	GATTA
oligo 5N	TGACTATACAGCTAAGGGATCCTCTCACCGAGCGTATCTGCTGGGTTGTGGgaatggctCATATGCTGGGAGAACCAAGATTGGGCAGgattt	GAATGGCT	GATTT
oligo 5N	TGACTATACAGCTAAGGGATCCTCTCACCGAGCGTATCTGCTGGGTTGTGGcggccgcgCATATGCTGGGAGAACCAAGATTGGGCAGgattc	CGGCCGCG	GATTC
oligo 5N	TGACTATACAGCTAAGGGATCCTCTCACCGAGCGTATCTGCTGGGTTGTGGggaggattCATATGCTGGGAGAACCAAGATTGGGCAGgattg	GGAGGATT	GATTG
oligo 5N	TGACTATACAGCTAAGGGATCCTCTCACCGAGCGTATCTGCTGGGTTGTGGccgtatagCATATGCTGGGAGAACCAAGATTGGGCAGgatca	CCGTATAG	GATCA
oligo 5N	TGACTATACAGCTAAGGGATCCTCTCACCGAGCGTATCTGCTGGGTTGTGGaagatgtgCATATGCTGGGAGAACCAAGATTGGGCAGgatct	AAGATGTG	GATCT
oligo 5N	TGACTATACAGCTAAGGGATCCTCTCACCGAGCGTATCTGCTGGGTTGTGGagtaagtaCATATGCTGGGAGAACCAAGATTGGGCAGgatcc	AGTAAGTA	GATCC
oligo 5N	TGACTATACAGCTAAGGGATCCTCTCACCGAGCGTATCTGCTGGGTTGTGGtgattgatCATATGCTGGGAGAACCAAGATTGGGCAGgatcg	TGATTGAT	GATCG
oligo 5N	TGACTATACAGCTAAGGGATCCTCTCACCGAGCGTATCTGCTGGGTTGTGGtggctagaCATATGCTGGGAGAACCAAGATTGGGCAGgatga	TGGCTAGA	GATGA
oligo 5N	TGACTATACAGCTAAGGGATCCTCTCACCGAGCGTATCTGCTGGGTTGTGGtcctgttgCATATGCTGGGAGAACCAAGATTGGGCAGgatgt	TCCTGTTG	GATGT
oligo 5N	TGACTATACAGCTAAGGGATCCTCTCACCGAGCGTATCTGCTGGGTTGTGGacgcaaccCATATGCTGGGAGAACCAAGATTGGGCAGgatgc	ACGCAACC	GATGC
oligo 5N	TGACTATACAGCTAAGGGATCCTCTCACCGAGCGTATCTGCTGGGTTGTGGtgctactaCATATGCTGGGAGAACCAAGATTGGGCAGgatgg	TGCTACTA	GATGG
oligo 5N	TGACTATACAGCTAAGGGATCCTCTCACCGAGCGTATCTGCTGGGTTGTGGaatcacgcCATATGCTGGGAGAACCAAGATTGGGCAGgacaa	AATCACGC	GACAA
oligo 5N	TGACTATACAGCTAAGGGATCCTCTCACCGAGCGTATCTGCTGGGTTGTGGccttaaacCATATGCTGGGAGAACCAAGATTGGGCAGgacat	CCTTAAAC	GACAT
oligo 5N	TGACTATACAGCTAAGGGATCCTCTCACCGAGCGTATCTGCTGGGTTGTGGtacgcgttCATATGCTGGGAGAACCAAGATTGGGCAGgacac	TACGCGTT	GACAC
oligo 5N	TGACTATACAGCTAAGGGATCCTCTCACCGAGCGTATCTGCTGGGTTGTGGcttgtcgaCATATGCTGGGAGAACCAAGATTGGGCAGgacag	CTTGTCGA	GACAG
oligo 5N	TGACTATACAGCTAAGGGATCCTCTCACCGAGCGTATCTGCTGGGTTGTGGccgacagtCATATGCTGGGAGAACCAAGATTGGGCAGgacta	CCGACAGT	GACTA
oligo 5N	TGACTATACAGCTAAGGGATCCTCTCACCGAGCGTATCTGCTGGGTTGTGGtctcaaccCATATGCTGGGAGAACCAAGATTGGGCAGgactt	TCTCAACC	GACTT
oligo 5N	TGACTATACAGCTAAGGGATCCTCTCACCGAGCGTATCTGCTGGGTTGTGGattagaccCATATGCTGGGAGAACCAAGATTGGGCAGgactc	ATTAGACC	GACTC
oligo 5N	TGACTATACAGCTAAGGGATCCTCTCACCGAGCGTATCTGCTGGGTTGTGGgaaatagaCATATGCTGGGAGAACCAAGATTGGGCAGgactg	GAAATAGA	GACTG
oligo 5N	TGACTATACAGCTAAGGGATCCTCTCACCGAGCGTATCTGCTGGGTTGTGGttgggcaaCATATGCTGGGAGAACCAAGATTGGGCAGgacca	TTGGGCAA	GACCA
oligo 5N	TGACTATACAGCTAAGGGATCCTCTCACCGAGCGTATCTGCTGGGTTGTGGcggtgcgaCATATGCTGGGAGAACCAAGATTGGGCAGgacct	CGGTGCGA	GACCT
oligo 5N	TGACTATACAGCTAAGGGATCCTCTCACCGAGCGTATCTGCTGGGTTGTGGaattggcaCATATGCTGGGAGAACCAAGATTGGGCAGgaccc	AATTGGCA	GACCC
oligo 5N	TGACTATACAGCTAAGGGATCCTCTCACCGAGCGTATCTGCTGGGTTGTGGtcgcaataCATATGCTGGGAGAACCAAGATTGGGCAGgaccg	TCGCAATA	GACCG
oligo 5N	TGACTATACAGCTAAGGGATCCTCTCACCGAGCGTATCTGCTGGGTTGTGGtcctatttCATATGCTGGGAGAACCAAGATTGGGCAGgacga	TCCTATTT	GACGA
oligo 5N	TGACTATACAGCTAAGGGATCCTCTCACCGAGCGTATCTGCTGGGTTGTGGtagcccagCATATGCTGGGAGAACCAAGATTGGGCAGgacgt	TAGCCCAG	GACGT
oligo 5N	TGACTATACAGCTAAGGGATCCTCTCACCGAGCGTATCTGCTGGGTTGTGGgttagagcCATATGCTGGGAGAACCAAGATTGGGCAGgacgc	GTTAGAGC	GACGC
oligo 5N	TGACTATACAGCTAAGGGATCCTCTCACCGAGCGTATCTGCTGGGTTGTGGctaaatgtCATATGCTGGGAGAACCAAGATTGGGCAGgacgg	CTAAATGT	GACGG
oligo 5N	TGACTATACAGCTAAGGGATCCTCTCACCGAGCGTATCTGCTGGGTTGTGGactatgagCATATGCTGGGAGAACCAAGATTGGGCAGgagaa	ACTATGAG	GAGAA
oligo 5N	TGACTATACAGCTAAGGGATCCTCTCACCGAGCGTATCTGCTGGGTTGTGGaacaggctCATATGCTGGGAGAACCAAGATTGGGCAGgagat	AACAGGCT	GAGAT
oligo 5N	TGACTATACAGCTAAGGGATCCTCTCACCGAGCGTATCTGCTGGGTTGTGGaatatgcgCATATGCTGGGAGAACCAAGATTGGGCAGgagac	AATATGCG	GAGAC
oligo 5N	TGACTATACAGCTAAGGGATCCTCTCACCGAGCGTATCTGCTGGGTTGTGGcagggttcCATATGCTGGGAGAACCAAGATTGGGCAGgagag	CAGGGTTC	GAGAG
oligo 5N	TGACTATACAGCTAAGGGATCCTCTCACCGAGCGTATCTGCTGGGTTGTGGcaatgcgaCATATGCTGGGAGAACCAAGATTGGGCAGgagta	CAATGCGA	GAGTA
oligo 5N	TGACTATACAGCTAAGGGATCCTCTCACCGAGCGTATCTGCTGGGTTGTGGcttttgatCATATGCTGGGAGAACCAAGATTGGGCAGgagtt	CTTTTGAT	GAGTT
oligo 5N	TGACTATACAGCTAAGGGATCCTCTCACCGAGCGTATCTGCTGGGTTGTGGgataccatCATATGCTGGGAGAACCAAGATTGGGCAGgagtc	GATACCAT	GAGTC
oligo 5N	TGACTATACAGCTAAGGGATCCTCTCACCGAGCGTATCTGCTGGGTTGTGGgatggcatCATATGCTGGGAGAACCAAGATTGGGCAGgagtg	GATGGCAT	GAGTG
oligo 5N	TGACTATACAGCTAAGGGATCCTCTCACCGAGCGTATCTGCTGGGTTGTGGaacgggaaCATATGCTGGGAGAACCAAGATTGGGCAGgagca	AACGGGAA	GAGCA
oligo 5N	TGACTATACAGCTAAGGGATCCTCTCACCGAGCGTATCTGCTGGGTTGTGGtaaatcttCATATGCTGGGAGAACCAAGATTGGGCAGgagct	TAAATCTT	GAGCT
oligo 5N	TGACTATACAGCTAAGGGATCCTCTCACCGAGCGTATCTGCTGGGTTGTGGagcaatcgCATATGCTGGGAGAACCAAGATTGGGCAGgagcc	AGCAATCG	GAGCC
oligo 5N	TGACTATACAGCTAAGGGATCCTCTCACCGAGCGTATCTGCTGGGTTGTGGccgcctttCATATGCTGGGAGAACCAAGATTGGGCAGgagcg	CCGCCTTT	GAGCG
oligo 5N	TGACTATACAGCTAAGGGATCCTCTCACCGAGCGTATCTGCTGGGTTGTGGtcgtatacCATATGCTGGGAGAACCAAGATTGGGCAGgagga	TCGTATAC	GAGGA
oligo 5N	TGACTATACAGCTAAGGGATCCTCTCACCGAGCGTATCTGCTGGGTTGTGGgtttatctCATATGCTGGGAGAACCAAGATTGGGCAGgaggt	GTTTATCT	GAGGT
oligo 5N	TGACTATACAGCTAAGGGATCCTCTCACCGAGCGTATCTGCTGGGTTGTGGcgaagtcaCATATGCTGGGAGAACCAAGATTGGGCAGgaggc	CGAAGTCA	GAGGC
oligo 5N	TGACTATACAGCTAAGGGATCCTCTCACCGAGCGTATCTGCTGGGTTGTGGatggaaggCATATGCTGGGAGAACCAAGATTGGGCAGgaggg	ATGGAAGG	GAGGG
oligo 5N	TGACTATACAGCTAAGGGATCCTCTCACCGAGCGTATCTGCTGGGTTGTGGatcagccgCATATGCTGGGAGAACCAAGATTGGGCAGgtaaa	ATCAGCCG	GTAAA
oligo 5N	TGACTATACAGCTAAGGGATCCTCTCACCGAGCGTATCTGCTGGGTTGTGGtgtgcttaCATATGCTGGGAGAACCAAGATTGGGCAGgtaat	TGTGCTTA	GTAAT
oligo 5N	TGACTATACAGCTAAGGGATCCTCTCACCGAGCGTATCTGCTGGGTTGTGGtgtattgaCATATGCTGGGAGAACCAAGATTGGGCAGgtaac	TGTATTGA	GTAAC
oligo 5N	TGACTATACAGCTAAGGGATCCTCTCACCGAGCGTATCTGCTGGGTTGTGGtaaaggttCATATGCTGGGAGAACCAAGATTGGGCAGgtaag	TAAAGGTT	GTAAG
oligo 5N	TGACTATACAGCTAAGGGATCCTCTCACCGAGCGTATCTGCTGGGTTGTGGggttgtgaCATATGCTGGGAGAACCAAGATTGGGCAGgtata	GGTTGTGA	GTATA
oligo 5N	TGACTATACAGCTAAGGGATCCTCTCACCGAGCGTATCTGCTGGGTTGTGGttggccatCATATGCTGGGAGAACCAAGATTGGGCAGgtatt	TTGGCCAT	GTATT
oligo 5N	TGACTATACAGCTAAGGGATCCTCTCACCGAGCGTATCTGCTGGGTTGTGGgcggcggtCATATGCTGGGAGAACCAAGATTGGGCAGgtatc	GCGGCGGT	GTATC
oligo 5N	TGACTATACAGCTAAGGGATCCTCTCACCGAGCGTATCTGCTGGGTTGTGGctagtctcCATATGCTGGGAGAACCAAGATTGGGCAGgtatg	CTAGTCTC	GTATG
oligo 5N	TGACTATACAGCTAAGGGATCCTCTCACCGAGCGTATCTGCTGGGTTGTGGaccatcctCATATGCTGGGAGAACCAAGATTGGGCAGgtaca	ACCATCCT	GTACA
oligo 5N	TGACTATACAGCTAAGGGATCCTCTCACCGAGCGTATCTGCTGGGTTGTGGcgaatgtgCATATGCTGGGAGAACCAAGATTGGGCAGgtact	CGAATGTG	GTACT
oligo 5N	TGACTATACAGCTAAGGGATCCTCTCACCGAGCGTATCTGCTGGGTTGTGGatccccgtCATATGCTGGGAGAACCAAGATTGGGCAGgtacc	ATCCCCGT	GTACC
oligo 5N	TGACTATACAGCTAAGGGATCCTCTCACCGAGCGTATCTGCTGGGTTGTGGccatgcgcCATATGCTGGGAGAACCAAGATTGGGCAGgtacg	CCATGCGC	GTACG
oligo 5N	TGACTATACAGCTAAGGGATCCTCTCACCGAGCGTATCTGCTGGGTTGTGGaacggtcaCATATGCTGGGAGAACCAAGATTGGGCAGgtaga	AACGGTCA	GTAGA
oligo 5N	TGACTATACAGCTAAGGGATCCTCTCACCGAGCGTATCTGCTGGGTTGTGGtatatggtCATATGCTGGGAGAACCAAGATTGGGCAGgtagt	TATATGGT	GTAGT
oligo 5N	TGACTATACAGCTAAGGGATCCTCTCACCGAGCGTATCTGCTGGGTTGTGGcgacgcttCATATGCTGGGAGAACCAAGATTGGGCAGgtagc	CGACGCTT	GTAGC
oligo 5N	TGACTATACAGCTAAGGGATCCTCTCACCGAGCGTATCTGCTGGGTTGTGGgcgtgtacCATATGCTGGGAGAACCAAGATTGGGCAGgtagg	GCGTGTAC	GTAGG
oligo 5N	TGACTATACAGCTAAGGGATCCTCTCACCGAGCGTATCTGCTGGGTTGTGGagccgggtCATATGCTGGGAGAACCAAGATTGGGCAGgttaa	AGCCGGGT	GTTAA
oligo 5N	TGACTATACAGCTAAGGGATCCTCTCACCGAGCGTATCTGCTGGGTTGTGGgtgggacgCATATGCTGGGAGAACCAAGATTGGGCAGgttat	GTGGGACG	GTTAT
oligo 5N	TGACTATACAGCTAAGGGATCCTCTCACCGAGCGTATCTGCTGGGTTGTGGaatgagttCATATGCTGGGAGAACCAAGATTGGGCAGgttac	AATGAGTT	GTTAC
oligo 5N	TGACTATACAGCTAAGGGATCCTCTCACCGAGCGTATCTGCTGGGTTGTGGagcggcgtCATATGCTGGGAGAACCAAGATTGGGCAGgttag	AGCGGCGT	GTTAG
oligo 5N	TGACTATACAGCTAAGGGATCCTCTCACCGAGCGTATCTGCTGGGTTGTGGggagggcaCATATGCTGGGAGAACCAAGATTGGGCAGgttta	GGAGGGCA	GTTTA
oligo 5N	TGACTATACAGCTAAGGGATCCTCTCACCGAGCGTATCTGCTGGGTTGTGGatttactaCATATGCTGGGAGAACCAAGATTGGGCAGgtttt	ATTTACTA	GTTTT
oligo 5N	TGACTATACAGCTAAGGGATCCTCTCACCGAGCGTATCTGCTGGGTTGTGGtgctaaaaCATATGCTGGGAGAACCAAGATTGGGCAGgtttc	TGCTAAAA	GTTTC
oligo 5N	TGACTATACAGCTAAGGGATCCTCTCACCGAGCGTATCTGCTGGGTTGTGGttttcgctCATATGCTGGGAGAACCAAGATTGGGCAGgtttg	TTTTCGCT	GTTTG
oligo 5N	TGACTATACAGCTAAGGGATCCTCTCACCGAGCGTATCTGCTGGGTTGTGGgtgaaggtCATATGCTGGGAGAACCAAGATTGGGCAGgttca	GTGAAGGT	GTTCA
oligo 5N	TGACTATACAGCTAAGGGATCCTCTCACCGAGCGTATCTGCTGGGTTGTGGctcccatgCATATGCTGGGAGAACCAAGATTGGGCAGgttct	CTCCCATG	GTTCT
oligo 5N	TGACTATACAGCTAAGGGATCCTCTCACCGAGCGTATCTGCTGGGTTGTGGgatgccggCATATGCTGGGAGAACCAAGATTGGGCAGgttcc	GATGCCGG	GTTCC
oligo 5N	TGACTATACAGCTAAGGGATCCTCTCACCGAGCGTATCTGCTGGGTTGTGGacgttacgCATATGCTGGGAGAACCAAGATTGGGCAGgttcg	ACGTTACG	GTTCG
oligo 5N	TGACTATACAGCTAAGGGATCCTCTCACCGAGCGTATCTGCTGGGTTGTGGccgagaatCATATGCTGGGAGAACCAAGATTGGGCAGgttga	CCGAGAAT	GTTGA
oligo 5N	TGACTATACAGCTAAGGGATCCTCTCACCGAGCGTATCTGCTGGGTTGTGGgaaccactCATATGCTGGGAGAACCAAGATTGGGCAGgttgt	GAACCACT	GTTGT
oligo 5N	TGACTATACAGCTAAGGGATCCTCTCACCGAGCGTATCTGCTGGGTTGTGGggattgacCATATGCTGGGAGAACCAAGATTGGGCAGgttgc	GGATTGAC	GTTGC
oligo 5N	TGACTATACAGCTAAGGGATCCTCTCACCGAGCGTATCTGCTGGGTTGTGGtttccttaCATATGCTGGGAGAACCAAGATTGGGCAGgttgg	TTTCCTTA	GTTGG
oligo 5N	TGACTATACAGCTAAGGGATCCTCTCACCGAGCGTATCTGCTGGGTTGTGGaatatcttCATATGCTGGGAGAACCAAGATTGGGCAGgtcaa	AATATCTT	GTCAA
oligo 5N	TGACTATACAGCTAAGGGATCCTCTCACCGAGCGTATCTGCTGGGTTGTGGagagtgtcCATATGCTGGGAGAACCAAGATTGGGCAGgtcat	AGAGTGTC	GTCAT
oligo 5N	TGACTATACAGCTAAGGGATCCTCTCACCGAGCGTATCTGCTGGGTTGTGGctcacggaCATATGCTGGGAGAACCAAGATTGGGCAGgtcac	CTCACGGA	GTCAC
oligo 5N	TGACTATACAGCTAAGGGATCCTCTCACCGAGCGTATCTGCTGGGTTGTGGgtagtgacCATATGCTGGGAGAACCAAGATTGGGCAGgtcag	GTAGTGAC	GTCAG
oligo 5N	TGACTATACAGCTAAGGGATCCTCTCACCGAGCGTATCTGCTGGGTTGTGGgccgaagcCATATGCTGGGAGAACCAAGATTGGGCAGgtcta	GCCGAAGC	GTCTA
oligo 5N	TGACTATACAGCTAAGGGATCCTCTCACCGAGCGTATCTGCTGGGTTGTGGgacttacgCATATGCTGGGAGAACCAAGATTGGGCAGgtctt	GACTTACG	GTCTT
oligo 5N	TGACTATACAGCTAAGGGATCCTCTCACCGAGCGTATCTGCTGGGTTGTGGttctggatCATATGCTGGGAGAACCAAGATTGGGCAGgtctc	TTCTGGAT	GTCTC
oligo 5N	TGACTATACAGCTAAGGGATCCTCTCACCGAGCGTATCTGCTGGGTTGTGGagtcgtctCATATGCTGGGAGAACCAAGATTGGGCAGgtctg	AGTCGTCT	GTCTG
oligo 5N	TGACTATACAGCTAAGGGATCCTCTCACCGAGCGTATCTGCTGGGTTGTGGcacggaaaCATATGCTGGGAGAACCAAGATTGGGCAGgtcca	CACGGAAA	GTCCA
oligo 5N	TGACTATACAGCTAAGGGATCCTCTCACCGAGCGTATCTGCTGGGTTGTGGgagacgtgCATATGCTGGGAGAACCAAGATTGGGCAGgtcct	GAGACGTG	GTCCT
oligo 5N	TGACTATACAGCTAAGGGATCCTCTCACCGAGCGTATCTGCTGGGTTGTGGttatctatCATATGCTGGGAGAACCAAGATTGGGCAGgtccc	TTATCTAT	GTCCC
oligo 5N	TGACTATACAGCTAAGGGATCCTCTCACCGAGCGTATCTGCTGGGTTGTGGcgacacgtCATATGCTGGGAGAACCAAGATTGGGCAGgtccg	CGACACGT	GTCCG
oligo 5N	TGACTATACAGCTAAGGGATCCTCTCACCGAGCGTATCTGCTGGGTTGTGGgccgtaatCATATGCTGGGAGAACCAAGATTGGGCAGgtcga	GCCGTAAT	GTCGA
oligo 5N	TGACTATACAGCTAAGGGATCCTCTCACCGAGCGTATCTGCTGGGTTGTGGtttagaagCATATGCTGGGAGAACCAAGATTGGGCAGgtcgt	TTTAGAAG	GTCGT
oligo 5N	TGACTATACAGCTAAGGGATCCTCTCACCGAGCGTATCTGCTGGGTTGTGGgactctgcCATATGCTGGGAGAACCAAGATTGGGCAGgtcgc	GACTCTGC	GTCGC
oligo 5N	TGACTATACAGCTAAGGGATCCTCTCACCGAGCGTATCTGCTGGGTTGTGGgctagcctCATATGCTGGGAGAACCAAGATTGGGCAGgtcgg	GCTAGCCT	GTCGG
oligo 5N	TGACTATACAGCTAAGGGATCCTCTCACCGAGCGTATCTGCTGGGTTGTGGtgtactccCATATGCTGGGAGAACCAAGATTGGGCAGgtgaa	TGTACTCC	GTGAA
oligo 5N	TGACTATACAGCTAAGGGATCCTCTCACCGAGCGTATCTGCTGGGTTGTGGttcctatcCATATGCTGGGAGAACCAAGATTGGGCAGgtgat	TTCCTATC	GTGAT
oligo 5N	TGACTATACAGCTAAGGGATCCTCTCACCGAGCGTATCTGCTGGGTTGTGGctttccaaCATATGCTGGGAGAACCAAGATTGGGCAGgtgac	CTTTCCAA	GTGAC
oligo 5N	TGACTATACAGCTAAGGGATCCTCTCACCGAGCGTATCTGCTGGGTTGTGGcgaggcagCATATGCTGGGAGAACCAAGATTGGGCAGgtgag	CGAGGCAG	GTGAG
oligo 5N	TGACTATACAGCTAAGGGATCCTCTCACCGAGCGTATCTGCTGGGTTGTGGccgagataCATATGCTGGGAGAACCAAGATTGGGCAGgtgta	CCGAGATA	GTGTA
oligo 5N	TGACTATACAGCTAAGGGATCCTCTCACCGAGCGTATCTGCTGGGTTGTGGgttggtgtCATATGCTGGGAGAACCAAGATTGGGCAGgtgtt	GTTGGTGT	GTGTT
oligo 5N	TGACTATACAGCTAAGGGATCCTCTCACCGAGCGTATCTGCTGGGTTGTGGgcgattgcCATATGCTGGGAGAACCAAGATTGGGCAGgtgtc	GCGATTGC	GTGTC
oligo 5N	TGACTATACAGCTAAGGGATCCTCTCACCGAGCGTATCTGCTGGGTTGTGGattacacgCATATGCTGGGAGAACCAAGATTGGGCAGgtgtg	ATTACACG	GTGTG
oligo 5N	TGACTATACAGCTAAGGGATCCTCTCACCGAGCGTATCTGCTGGGTTGTGGtagtaagaCATATGCTGGGAGAACCAAGATTGGGCAGgtgca	TAGTAAGA	GTGCA
oligo 5N	TGACTATACAGCTAAGGGATCCTCTCACCGAGCGTATCTGCTGGGTTGTGGtccccatgCATATGCTGGGAGAACCAAGATTGGGCAGgtgct	TCCCCATG	GTGCT
oligo 5N	TGACTATACAGCTAAGGGATCCTCTCACCGAGCGTATCTGCTGGGTTGTGGttgccgaaCATATGCTGGGAGAACCAAGATTGGGCAGgtgcc	TTGCCGAA	GTGCC
oligo 5N	TGACTATACAGCTAAGGGATCCTCTCACCGAGCGTATCTGCTGGGTTGTGGtagggtcaCATATGCTGGGAGAACCAAGATTGGGCAGgtgcg	TAGGGTCA	GTGCG
oligo 5N	TGACTATACAGCTAAGGGATCCTCTCACCGAGCGTATCTGCTGGGTTGTGGcacatactCATATGCTGGGAGAACCAAGATTGGGCAGgtgga	CACATACT	GTGGA
oligo 5N	TGACTATACAGCTAAGGGATCCTCTCACCGAGCGTATCTGCTGGGTTGTGGgtttagcgCATATGCTGGGAGAACCAAGATTGGGCAGgtggt	GTTTAGCG	GTGGT
oligo 5N	TGACTATACAGCTAAGGGATCCTCTCACCGAGCGTATCTGCTGGGTTGTGGggtgggtgCATATGCTGGGAGAACCAAGATTGGGCAGgtggc	GGTGGGTG	GTGGC
oligo 5N	TGACTATACAGCTAAGGGATCCTCTCACCGAGCGTATCTGCTGGGTTGTGGgcctatatCATATGCTGGGAGAACCAAGATTGGGCAGgtggg	GCCTATAT	GTGGG
oligo 5N	TGACTATACAGCTAAGGGATCCTCTCACCGAGCGTATCTGCTGGGTTGTGGctaaggtgCATATGCTGGGAGAACCAAGATTGGGCAGgcaaa	CTAAGGTG	GCAAA
oligo 5N	TGACTATACAGCTAAGGGATCCTCTCACCGAGCGTATCTGCTGGGTTGTGGgtttccccCATATGCTGGGAGAACCAAGATTGGGCAGgcaat	GTTTCCCC	GCAAT
oligo 5N	TGACTATACAGCTAAGGGATCCTCTCACCGAGCGTATCTGCTGGGTTGTGGcacgcattCATATGCTGGGAGAACCAAGATTGGGCAGgcaac	CACGCATT	GCAAC
oligo 5N	TGACTATACAGCTAAGGGATCCTCTCACCGAGCGTATCTGCTGGGTTGTGGtgagccccCATATGCTGGGAGAACCAAGATTGGGCAGgcaag	TGAGCCCC	GCAAG
oligo 5N	TGACTATACAGCTAAGGGATCCTCTCACCGAGCGTATCTGCTGGGTTGTGGgaggatagCATATGCTGGGAGAACCAAGATTGGGCAGgcata	GAGGATAG	GCATA
oligo 5N	TGACTATACAGCTAAGGGATCCTCTCACCGAGCGTATCTGCTGGGTTGTGGtgattttgCATATGCTGGGAGAACCAAGATTGGGCAGgcatt	TGATTTTG	GCATT
oligo 5N	TGACTATACAGCTAAGGGATCCTCTCACCGAGCGTATCTGCTGGGTTGTGGtagggtgtCATATGCTGGGAGAACCAAGATTGGGCAGgcatc	TAGGGTGT	GCATC
oligo 5N	TGACTATACAGCTAAGGGATCCTCTCACCGAGCGTATCTGCTGGGTTGTGGggccaatcCATATGCTGGGAGAACCAAGATTGGGCAGgcatg	GGCCAATC	GCATG
oligo 5N	TGACTATACAGCTAAGGGATCCTCTCACCGAGCGTATCTGCTGGGTTGTGGccagccgtCATATGCTGGGAGAACCAAGATTGGGCAGgcaca	CCAGCCGT	GCACA
oligo 5N	TGACTATACAGCTAAGGGATCCTCTCACCGAGCGTATCTGCTGGGTTGTGGaccagaacCATATGCTGGGAGAACCAAGATTGGGCAGgcact	ACCAGAAC	GCACT
oligo 5N	TGACTATACAGCTAAGGGATCCTCTCACCGAGCGTATCTGCTGGGTTGTGGcaggtatgCATATGCTGGGAGAACCAAGATTGGGCAGgcacc	CAGGTATG	GCACC
oligo 5N	TGACTATACAGCTAAGGGATCCTCTCACCGAGCGTATCTGCTGGGTTGTGGacaggactCATATGCTGGGAGAACCAAGATTGGGCAGgcacg	ACAGGACT	GCACG
oligo 5N	TGACTATACAGCTAAGGGATCCTCTCACCGAGCGTATCTGCTGGGTTGTGGatccttacCATATGCTGGGAGAACCAAGATTGGGCAGgcaga	ATCCTTAC	GCAGA
oligo 5N	TGACTATACAGCTAAGGGATCCTCTCACCGAGCGTATCTGCTGGGTTGTGGttcacgaaCATATGCTGGGAGAACCAAGATTGGGCAGgcagt	TTCACGAA	GCAGT
oligo 5N	TGACTATACAGCTAAGGGATCCTCTCACCGAGCGTATCTGCTGGGTTGTGGtagcaatcCATATGCTGGGAGAACCAAGATTGGGCAGgcagc	TAGCAATC	GCAGC
oligo 5N	TGACTATACAGCTAAGGGATCCTCTCACCGAGCGTATCTGCTGGGTTGTGGaatttgtcCATATGCTGGGAGAACCAAGATTGGGCAGgcagg	AATTTGTC	GCAGG
oligo 5N	TGACTATACAGCTAAGGGATCCTCTCACCGAGCGTATCTGCTGGGTTGTGGcgcgcgatCATATGCTGGGAGAACCAAGATTGGGCAGgctaa	CGCGCGAT	GCTAA
oligo 5N	TGACTATACAGCTAAGGGATCCTCTCACCGAGCGTATCTGCTGGGTTGTGGcataatacCATATGCTGGGAGAACCAAGATTGGGCAGgctat	CATAATAC	GCTAT
oligo 5N	TGACTATACAGCTAAGGGATCCTCTCACCGAGCGTATCTGCTGGGTTGTGGtaacgcgaCATATGCTGGGAGAACCAAGATTGGGCAGgctac	TAACGCGA	GCTAC
oligo 5N	TGACTATACAGCTAAGGGATCCTCTCACCGAGCGTATCTGCTGGGTTGTGGaggtcgcgCATATGCTGGGAGAACCAAGATTGGGCAGgctag	AGGTCGCG	GCTAG
oligo 5N	TGACTATACAGCTAAGGGATCCTCTCACCGAGCGTATCTGCTGGGTTGTGGagcaactgCATATGCTGGGAGAACCAAGATTGGGCAGgctta	AGCAACTG	GCTTA
oligo 5N	TGACTATACAGCTAAGGGATCCTCTCACCGAGCGTATCTGCTGGGTTGTGGataactatCATATGCTGGGAGAACCAAGATTGGGCAGgcttt	ATAACTAT	GCTTT
oligo 5N	TGACTATACAGCTAAGGGATCCTCTCACCGAGCGTATCTGCTGGGTTGTGGcgttttcgCATATGCTGGGAGAACCAAGATTGGGCAGgcttc	CGTTTTCG	GCTTC
oligo 5N	TGACTATACAGCTAAGGGATCCTCTCACCGAGCGTATCTGCTGGGTTGTGGgcctacagCATATGCTGGGAGAACCAAGATTGGGCAGgcttg	GCCTACAG	GCTTG
oligo 5N	TGACTATACAGCTAAGGGATCCTCTCACCGAGCGTATCTGCTGGGTTGTGGagcaacatCATATGCTGGGAGAACCAAGATTGGGCAGgctca	AGCAACAT	GCTCA
oligo 5N	TGACTATACAGCTAAGGGATCCTCTCACCGAGCGTATCTGCTGGGTTGTGGgtccaaccCATATGCTGGGAGAACCAAGATTGGGCAGgctct	GTCCAACC	GCTCT
oligo 5N	TGACTATACAGCTAAGGGATCCTCTCACCGAGCGTATCTGCTGGGTTGTGGaaaatcgtCATATGCTGGGAGAACCAAGATTGGGCAGgctcc	AAAATCGT	GCTCC
oligo 5N	TGACTATACAGCTAAGGGATCCTCTCACCGAGCGTATCTGCTGGGTTGTGGctgataggCATATGCTGGGAGAACCAAGATTGGGCAGgctcg	CTGATAGG	GCTCG
oligo 5N	TGACTATACAGCTAAGGGATCCTCTCACCGAGCGTATCTGCTGGGTTGTGGttctggtaCATATGCTGGGAGAACCAAGATTGGGCAGgctga	TTCTGGTA	GCTGA
oligo 5N	TGACTATACAGCTAAGGGATCCTCTCACCGAGCGTATCTGCTGGGTTGTGGagggagatCATATGCTGGGAGAACCAAGATTGGGCAGgctgt	AGGGAGAT	GCTGT
oligo 5N	TGACTATACAGCTAAGGGATCCTCTCACCGAGCGTATCTGCTGGGTTGTGGtgaggcgcCATATGCTGGGAGAACCAAGATTGGGCAGgctgc	TGAGGCGC	GCTGC
oligo 5N	TGACTATACAGCTAAGGGATCCTCTCACCGAGCGTATCTGCTGGGTTGTGGcgaggtgcCATATGCTGGGAGAACCAAGATTGGGCAGgctgg	CGAGGTGC	GCTGG
oligo 5N	TGACTATACAGCTAAGGGATCCTCTCACCGAGCGTATCTGCTGGGTTGTGGctagtaaaCATATGCTGGGAGAACCAAGATTGGGCAGgccaa	CTAGTAAA	GCCAA
oligo 5N	TGACTATACAGCTAAGGGATCCTCTCACCGAGCGTATCTGCTGGGTTGTGGaccgtaagCATATGCTGGGAGAACCAAGATTGGGCAGgccat	ACCGTAAG	GCCAT
oligo 5N	TGACTATACAGCTAAGGGATCCTCTCACCGAGCGTATCTGCTGGGTTGTGGgtatcttcCATATGCTGGGAGAACCAAGATTGGGCAGgccac	GTATCTTC	GCCAC
oligo 5N	TGACTATACAGCTAAGGGATCCTCTCACCGAGCGTATCTGCTGGGTTGTGGggttcgggCATATGCTGGGAGAACCAAGATTGGGCAGgccag	GGTTCGGG	GCCAG
oligo 5N	TGACTATACAGCTAAGGGATCCTCTCACCGAGCGTATCTGCTGGGTTGTGGcctcgacgCATATGCTGGGAGAACCAAGATTGGGCAGgccta	CCTCGACG	GCCTA
oligo 5N	TGACTATACAGCTAAGGGATCCTCTCACCGAGCGTATCTGCTGGGTTGTGGgcctccttCATATGCTGGGAGAACCAAGATTGGGCAGgcctt	GCCTCCTT	GCCTT
oligo 5N	TGACTATACAGCTAAGGGATCCTCTCACCGAGCGTATCTGCTGGGTTGTGGgagtacccCATATGCTGGGAGAACCAAGATTGGGCAGgcctc	GAGTACCC	GCCTC
oligo 5N	TGACTATACAGCTAAGGGATCCTCTCACCGAGCGTATCTGCTGGGTTGTGGatttcctgCATATGCTGGGAGAACCAAGATTGGGCAGgcctg	ATTTCCTG	GCCTG
oligo 5N	TGACTATACAGCTAAGGGATCCTCTCACCGAGCGTATCTGCTGGGTTGTGGcggtgcagCATATGCTGGGAGAACCAAGATTGGGCAGgccca	CGGTGCAG	GCCCA
oligo 5N	TGACTATACAGCTAAGGGATCCTCTCACCGAGCGTATCTGCTGGGTTGTGGctaagtctCATATGCTGGGAGAACCAAGATTGGGCAGgccct	CTAAGTCT	GCCCT
oligo 5N	TGACTATACAGCTAAGGGATCCTCTCACCGAGCGTATCTGCTGGGTTGTGGtcgttggaCATATGCTGGGAGAACCAAGATTGGGCAGgcccc	TCGTTGGA	GCCCC
oligo 5N	TGACTATACAGCTAAGGGATCCTCTCACCGAGCGTATCTGCTGGGTTGTGGtccccgcgCATATGCTGGGAGAACCAAGATTGGGCAGgcccg	TCCCCGCG	GCCCG
oligo 5N	TGACTATACAGCTAAGGGATCCTCTCACCGAGCGTATCTGCTGGGTTGTGGgcaccttcCATATGCTGGGAGAACCAAGATTGGGCAGgccga	GCACCTTC	GCCGA
oligo 5N	TGACTATACAGCTAAGGGATCCTCTCACCGAGCGTATCTGCTGGGTTGTGGttgcaacaCATATGCTGGGAGAACCAAGATTGGGCAGgccgt	TTGCAACA	GCCGT
oligo 5N	TGACTATACAGCTAAGGGATCCTCTCACCGAGCGTATCTGCTGGGTTGTGGgtccgcgtCATATGCTGGGAGAACCAAGATTGGGCAGgccgc	GTCCGCGT	GCCGC
oligo 5N	TGACTATACAGCTAAGGGATCCTCTCACCGAGCGTATCTGCTGGGTTGTGGacacgtagCATATGCTGGGAGAACCAAGATTGGGCAGgccgg	ACACGTAG	GCCGG
oligo 5N	TGACTATACAGCTAAGGGATCCTCTCACCGAGCGTATCTGCTGGGTTGTGGctagacgaCATATGCTGGGAGAACCAAGATTGGGCAGgcgaa	CTAGACGA	GCGAA
oligo 5N	TGACTATACAGCTAAGGGATCCTCTCACCGAGCGTATCTGCTGGGTTGTGGacgctaatCATATGCTGGGAGAACCAAGATTGGGCAGgcgat	ACGCTAAT	GCGAT
oligo 5N	TGACTATACAGCTAAGGGATCCTCTCACCGAGCGTATCTGCTGGGTTGTGGgagcctcgCATATGCTGGGAGAACCAAGATTGGGCAGgcgac	GAGCCTCG	GCGAC
oligo 5N	TGACTATACAGCTAAGGGATCCTCTCACCGAGCGTATCTGCTGGGTTGTGGaaactcgcCATATGCTGGGAGAACCAAGATTGGGCAGgcgag	AAACTCGC	GCGAG
oligo 5N	TGACTATACAGCTAAGGGATCCTCTCACCGAGCGTATCTGCTGGGTTGTGGgatctgcaCATATGCTGGGAGAACCAAGATTGGGCAGgcgta	GATCTGCA	GCGTA
oligo 5N	TGACTATACAGCTAAGGGATCCTCTCACCGAGCGTATCTGCTGGGTTGTGGtgggtcggCATATGCTGGGAGAACCAAGATTGGGCAGgcgtt	TGGGTCGG	GCGTT
oligo 5N	TGACTATACAGCTAAGGGATCCTCTCACCGAGCGTATCTGCTGGGTTGTGGcaacatacCATATGCTGGGAGAACCAAGATTGGGCAGgcgtc	CAACATAC	GCGTC
oligo 5N	TGACTATACAGCTAAGGGATCCTCTCACCGAGCGTATCTGCTGGGTTGTGGcacgacaaCATATGCTGGGAGAACCAAGATTGGGCAGgcgtg	CACGACAA	GCGTG
oligo 5N	TGACTATACAGCTAAGGGATCCTCTCACCGAGCGTATCTGCTGGGTTGTGGacctacctCATATGCTGGGAGAACCAAGATTGGGCAGgcgca	ACCTACCT	GCGCA
oligo 5N	TGACTATACAGCTAAGGGATCCTCTCACCGAGCGTATCTGCTGGGTTGTGGcttcctgtCATATGCTGGGAGAACCAAGATTGGGCAGgcgct	CTTCCTGT	GCGCT
oligo 5N	TGACTATACAGCTAAGGGATCCTCTCACCGAGCGTATCTGCTGGGTTGTGGtcccgggtCATATGCTGGGAGAACCAAGATTGGGCAGgcgcc	TCCCGGGT	GCGCC
oligo 5N	TGACTATACAGCTAAGGGATCCTCTCACCGAGCGTATCTGCTGGGTTGTGGaaacggttCATATGCTGGGAGAACCAAGATTGGGCAGgcgcg	AAACGGTT	GCGCG
oligo 5N	TGACTATACAGCTAAGGGATCCTCTCACCGAGCGTATCTGCTGGGTTGTGGtgtgtggaCATATGCTGGGAGAACCAAGATTGGGCAGgcgga	TGTGTGGA	GCGGA
oligo 5N	TGACTATACAGCTAAGGGATCCTCTCACCGAGCGTATCTGCTGGGTTGTGGgggagataCATATGCTGGGAGAACCAAGATTGGGCAGgcggt	GGGAGATA	GCGGT
oligo 5N	TGACTATACAGCTAAGGGATCCTCTCACCGAGCGTATCTGCTGGGTTGTGGgcagcgagCATATGCTGGGAGAACCAAGATTGGGCAGgcggc	GCAGCGAG	GCGGC
oligo 5N	TGACTATACAGCTAAGGGATCCTCTCACCGAGCGTATCTGCTGGGTTGTGGcctgagatCATATGCTGGGAGAACCAAGATTGGGCAGgcggg	CCTGAGAT	GCGGG
oligo 5N	TGACTATACAGCTAAGGGATCCTCTCACCGAGCGTATCTGCTGGGTTGTGGccatcgtaCATATGCTGGGAGAACCAAGATTGGGCAGggaaa	CCATCGTA	GGAAA
oligo 5N	TGACTATACAGCTAAGGGATCCTCTCACCGAGCGTATCTGCTGGGTTGTGGtcaagttcCATATGCTGGGAGAACCAAGATTGGGCAGggaat	TCAAGTTC	GGAAT
oligo 5N	TGACTATACAGCTAAGGGATCCTCTCACCGAGCGTATCTGCTGGGTTGTGGggggcaagCATATGCTGGGAGAACCAAGATTGGGCAGggaac	GGGGCAAG	GGAAC
oligo 5N	TGACTATACAGCTAAGGGATCCTCTCACCGAGCGTATCTGCTGGGTTGTGGtgtttgaaCATATGCTGGGAGAACCAAGATTGGGCAGggaag	TGTTTGAA	GGAAG
oligo 5N	TGACTATACAGCTAAGGGATCCTCTCACCGAGCGTATCTGCTGGGTTGTGGttggcactCATATGCTGGGAGAACCAAGATTGGGCAGggata	TTGGCACT	GGATA
oligo 5N	TGACTATACAGCTAAGGGATCCTCTCACCGAGCGTATCTGCTGGGTTGTGGgtggggctCATATGCTGGGAGAACCAAGATTGGGCAGggatt	GTGGGGCT	GGATT
oligo 5N	TGACTATACAGCTAAGGGATCCTCTCACCGAGCGTATCTGCTGGGTTGTGGacgggctgCATATGCTGGGAGAACCAAGATTGGGCAGggatc	ACGGGCTG	GGATC
oligo 5N	TGACTATACAGCTAAGGGATCCTCTCACCGAGCGTATCTGCTGGGTTGTGGggttgcttCATATGCTGGGAGAACCAAGATTGGGCAGggatg	GGTTGCTT	GGATG
oligo 5N	TGACTATACAGCTAAGGGATCCTCTCACCGAGCGTATCTGCTGGGTTGTGGggttttatCATATGCTGGGAGAACCAAGATTGGGCAGggaca	GGTTTTAT	GGACA
oligo 5N	TGACTATACAGCTAAGGGATCCTCTCACCGAGCGTATCTGCTGGGTTGTGGggagagtaCATATGCTGGGAGAACCAAGATTGGGCAGggact	GGAGAGTA	GGACT
oligo 5N	TGACTATACAGCTAAGGGATCCTCTCACCGAGCGTATCTGCTGGGTTGTGGagtacgaaCATATGCTGGGAGAACCAAGATTGGGCAGggacc	AGTACGAA	GGACC
oligo 5N	TGACTATACAGCTAAGGGATCCTCTCACCGAGCGTATCTGCTGGGTTGTGGccctatctCATATGCTGGGAGAACCAAGATTGGGCAGggacg	CCCTATCT	GGACG
oligo 5N	TGACTATACAGCTAAGGGATCCTCTCACCGAGCGTATCTGCTGGGTTGTGGggtcgacgCATATGCTGGGAGAACCAAGATTGGGCAGggaga	GGTCGACG	GGAGA
oligo 5N	TGACTATACAGCTAAGGGATCCTCTCACCGAGCGTATCTGCTGGGTTGTGGctcgttatCATATGCTGGGAGAACCAAGATTGGGCAGggagt	CTCGTTAT	GGAGT
oligo 5N	TGACTATACAGCTAAGGGATCCTCTCACCGAGCGTATCTGCTGGGTTGTGGgcccgattCATATGCTGGGAGAACCAAGATTGGGCAGggagc	GCCCGATT	GGAGC
oligo 5N	TGACTATACAGCTAAGGGATCCTCTCACCGAGCGTATCTGCTGGGTTGTGGctacacaaCATATGCTGGGAGAACCAAGATTGGGCAGggagg	CTACACAA	GGAGG
oligo 5N	TGACTATACAGCTAAGGGATCCTCTCACCGAGCGTATCTGCTGGGTTGTGGacgtcgaaCATATGCTGGGAGAACCAAGATTGGGCAGggtaa	ACGTCGAA	GGTAA
oligo 5N	TGACTATACAGCTAAGGGATCCTCTCACCGAGCGTATCTGCTGGGTTGTGGattcccatCATATGCTGGGAGAACCAAGATTGGGCAGggtat	ATTCCCAT	GGTAT
oligo 5N	TGACTATACAGCTAAGGGATCCTCTCACCGAGCGTATCTGCTGGGTTGTGGctagggtaCATATGCTGGGAGAACCAAGATTGGGCAGggtac	CTAGGGTA	GGTAC
oligo 5N	TGACTATACAGCTAAGGGATCCTCTCACCGAGCGTATCTGCTGGGTTGTGGaacggaagCATATGCTGGGAGAACCAAGATTGGGCAGggtag	AACGGAAG	GGTAG
oligo 5N	TGACTATACAGCTAAGGGATCCTCTCACCGAGCGTATCTGCTGGGTTGTGGaccaaagtCATATGCTGGGAGAACCAAGATTGGGCAGggtta	ACCAAAGT	GGTTA
oligo 5N	TGACTATACAGCTAAGGGATCCTCTCACCGAGCGTATCTGCTGGGTTGTGGatggaaaaCATATGCTGGGAGAACCAAGATTGGGCAGggttt	ATGGAAAA	GGTTT
oligo 5N	TGACTATACAGCTAAGGGATCCTCTCACCGAGCGTATCTGCTGGGTTGTGGtattcgtcCATATGCTGGGAGAACCAAGATTGGGCAGggttc	TATTCGTC	GGTTC
oligo 5N	TGACTATACAGCTAAGGGATCCTCTCACCGAGCGTATCTGCTGGGTTGTGGacaggccgCATATGCTGGGAGAACCAAGATTGGGCAGggttg	ACAGGCCG	GGTTG
oligo 5N	TGACTATACAGCTAAGGGATCCTCTCACCGAGCGTATCTGCTGGGTTGTGGtcgtcagtCATATGCTGGGAGAACCAAGATTGGGCAGggtca	TCGTCAGT	GGTCA
oligo 5N	TGACTATACAGCTAAGGGATCCTCTCACCGAGCGTATCTGCTGGGTTGTGGgggcgcaaCATATGCTGGGAGAACCAAGATTGGGCAGggtct	GGGCGCAA	GGTCT
oligo 5N	TGACTATACAGCTAAGGGATCCTCTCACCGAGCGTATCTGCTGGGTTGTGGcaaacaagCATATGCTGGGAGAACCAAGATTGGGCAGggtcc	CAAACAAG	GGTCC
oligo 5N	TGACTATACAGCTAAGGGATCCTCTCACCGAGCGTATCTGCTGGGTTGTGGcgttctccCATATGCTGGGAGAACCAAGATTGGGCAGggtcg	CGTTCTCC	GGTCG
oligo 5N	TGACTATACAGCTAAGGGATCCTCTCACCGAGCGTATCTGCTGGGTTGTGGtgacatgtCATATGCTGGGAGAACCAAGATTGGGCAGggtga	TGACATGT	GGTGA
oligo 5N	TGACTATACAGCTAAGGGATCCTCTCACCGAGCGTATCTGCTGGGTTGTGGgtattgatCATATGCTGGGAGAACCAAGATTGGGCAGggtgt	GTATTGAT	GGTGT
oligo 5N	TGACTATACAGCTAAGGGATCCTCTCACCGAGCGTATCTGCTGGGTTGTGGtactctctCATATGCTGGGAGAACCAAGATTGGGCAGggtgc	TACTCTCT	GGTGC
oligo 5N	TGACTATACAGCTAAGGGATCCTCTCACCGAGCGTATCTGCTGGGTTGTGGttctgacaCATATGCTGGGAGAACCAAGATTGGGCAGggtgg	TTCTGACA	GGTGG
oligo 5N	TGACTATACAGCTAAGGGATCCTCTCACCGAGCGTATCTGCTGGGTTGTGGcttatttgCATATGCTGGGAGAACCAAGATTGGGCAGggcaa	CTTATTTG	GGCAA
oligo 5N	TGACTATACAGCTAAGGGATCCTCTCACCGAGCGTATCTGCTGGGTTGTGGtacggccgCATATGCTGGGAGAACCAAGATTGGGCAGggcat	TACGGCCG	GGCAT
oligo 5N	TGACTATACAGCTAAGGGATCCTCTCACCGAGCGTATCTGCTGGGTTGTGGtagtccacCATATGCTGGGAGAACCAAGATTGGGCAGggcac	TAGTCCAC	GGCAC
oligo 5N	TGACTATACAGCTAAGGGATCCTCTCACCGAGCGTATCTGCTGGGTTGTGGccctccagCATATGCTGGGAGAACCAAGATTGGGCAGggcag	CCCTCCAG	GGCAG
oligo 5N	TGACTATACAGCTAAGGGATCCTCTCACCGAGCGTATCTGCTGGGTTGTGGtactgctgCATATGCTGGGAGAACCAAGATTGGGCAGggcta	TACTGCTG	GGCTA
oligo 5N	TGACTATACAGCTAAGGGATCCTCTCACCGAGCGTATCTGCTGGGTTGTGGgtaccaacCATATGCTGGGAGAACCAAGATTGGGCAGggctt	GTACCAAC	GGCTT
oligo 5N	TGACTATACAGCTAAGGGATCCTCTCACCGAGCGTATCTGCTGGGTTGTGGccatctagCATATGCTGGGAGAACCAAGATTGGGCAGggctc	CCATCTAG	GGCTC
oligo 5N	TGACTATACAGCTAAGGGATCCTCTCACCGAGCGTATCTGCTGGGTTGTGGtggaccgtCATATGCTGGGAGAACCAAGATTGGGCAGggctg	TGGACCGT	GGCTG
oligo 5N	TGACTATACAGCTAAGGGATCCTCTCACCGAGCGTATCTGCTGGGTTGTGGcccagggaCATATGCTGGGAGAACCAAGATTGGGCAGggcca	CCCAGGGA	GGCCA
oligo 5N	TGACTATACAGCTAAGGGATCCTCTCACCGAGCGTATCTGCTGGGTTGTGGacgctgttCATATGCTGGGAGAACCAAGATTGGGCAGggcct	ACGCTGTT	GGCCT
oligo 5N	TGACTATACAGCTAAGGGATCCTCTCACCGAGCGTATCTGCTGGGTTGTGGggagggagCATATGCTGGGAGAACCAAGATTGGGCAGggccc	GGAGGGAG	GGCCC
oligo 5N	TGACTATACAGCTAAGGGATCCTCTCACCGAGCGTATCTGCTGGGTTGTGGtatctttaCATATGCTGGGAGAACCAAGATTGGGCAGggccg	TATCTTTA	GGCCG
oligo 5N	TGACTATACAGCTAAGGGATCCTCTCACCGAGCGTATCTGCTGGGTTGTGGgtacaagaCATATGCTGGGAGAACCAAGATTGGGCAGggcga	GTACAAGA	GGCGA
oligo 5N	TGACTATACAGCTAAGGGATCCTCTCACCGAGCGTATCTGCTGGGTTGTGGgcactactCATATGCTGGGAGAACCAAGATTGGGCAGggcgt	GCACTACT	GGCGT
oligo 5N	TGACTATACAGCTAAGGGATCCTCTCACCGAGCGTATCTGCTGGGTTGTGGcactaactCATATGCTGGGAGAACCAAGATTGGGCAGggcgc	CACTAACT	GGCGC
oligo 5N	TGACTATACAGCTAAGGGATCCTCTCACCGAGCGTATCTGCTGGGTTGTGGctatacgtCATATGCTGGGAGAACCAAGATTGGGCAGggcgg	CTATACGT	GGCGG
oligo 5N	TGACTATACAGCTAAGGGATCCTCTCACCGAGCGTATCTGCTGGGTTGTGGctctcataCATATGCTGGGAGAACCAAGATTGGGCAGgggaa	CTCTCATA	GGGAA
oligo 5N	TGACTATACAGCTAAGGGATCCTCTCACCGAGCGTATCTGCTGGGTTGTGGacacattgCATATGCTGGGAGAACCAAGATTGGGCAGgggat	ACACATTG	GGGAT
oligo 5N	TGACTATACAGCTAAGGGATCCTCTCACCGAGCGTATCTGCTGGGTTGTGGttgatacgCATATGCTGGGAGAACCAAGATTGGGCAGgggac	TTGATACG	GGGAC
oligo 5N	TGACTATACAGCTAAGGGATCCTCTCACCGAGCGTATCTGCTGGGTTGTGGtgcggacgCATATGCTGGGAGAACCAAGATTGGGCAGgggag	TGCGGACG	GGGAG
oligo 5N	TGACTATACAGCTAAGGGATCCTCTCACCGAGCGTATCTGCTGGGTTGTGGgctcacggCATATGCTGGGAGAACCAAGATTGGGCAGgggta	GCTCACGG	GGGTA
oligo 5N	TGACTATACAGCTAAGGGATCCTCTCACCGAGCGTATCTGCTGGGTTGTGGcttgacatCATATGCTGGGAGAACCAAGATTGGGCAGgggtt	CTTGACAT	GGGTT
oligo 5N	TGACTATACAGCTAAGGGATCCTCTCACCGAGCGTATCTGCTGGGTTGTGGtgattaagCATATGCTGGGAGAACCAAGATTGGGCAGgggtc	TGATTAAG	GGGTC
oligo 5N	TGACTATACAGCTAAGGGATCCTCTCACCGAGCGTATCTGCTGGGTTGTGGgaatctgtCATATGCTGGGAGAACCAAGATTGGGCAGgggtg	GAATCTGT	GGGTG
oligo 5N	TGACTATACAGCTAAGGGATCCTCTCACCGAGCGTATCTGCTGGGTTGTGGcacccggaCATATGCTGGGAGAACCAAGATTGGGCAGgggca	CACCCGGA	GGGCA
oligo 5N	TGACTATACAGCTAAGGGATCCTCTCACCGAGCGTATCTGCTGGGTTGTGGtcctttaaCATATGCTGGGAGAACCAAGATTGGGCAGgggct	TCCTTTAA	GGGCT
oligo 5N	TGACTATACAGCTAAGGGATCCTCTCACCGAGCGTATCTGCTGGGTTGTGGgccaatgaCATATGCTGGGAGAACCAAGATTGGGCAGgggcc	GCCAATGA	GGGCC
oligo 5N	TGACTATACAGCTAAGGGATCCTCTCACCGAGCGTATCTGCTGGGTTGTGGccgtgtatCATATGCTGGGAGAACCAAGATTGGGCAGgggcg	CCGTGTAT	GGGCG
oligo 5N	TGACTATACAGCTAAGGGATCCTCTCACCGAGCGTATCTGCTGGGTTGTGGcttaatagCATATGCTGGGAGAACCAAGATTGGGCAGgggga	CTTAATAG	GGGGA
oligo 5N	TGACTATACAGCTAAGGGATCCTCTCACCGAGCGTATCTGCTGGGTTGTGGactaatacCATATGCTGGGAGAACCAAGATTGGGCAGggggt	ACTAATAC	GGGGT
oligo 5N	TGACTATACAGCTAAGGGATCCTCTCACCGAGCGTATCTGCTGGGTTGTGGtccggcgtCATATGCTGGGAGAACCAAGATTGGGCAGggggc	TCCGGCGT	GGGGC
oligo 5N	TGACTATACAGCTAAGGGATCCTCTCACCGAGCGTATCTGCTGGGTTGTGGtaagcggcCATATGCTGGGAGAACCAAGATTGGGCAGggggg	TAAGCGGC	GGGGG

## Sheet: bottom strand sequence
Name	Sequence	length (nt)
oligo8	﻿AGTCTGAGCTCGGTGTGAGAGTGAAGATCCTCACCTTCGGAGTACTCCTTCTTTTGACCATTGATACGATACTTCTCAACCGAGCCCTGC	90
oligo10	﻿Cy3/AGTCTGAGCTCGGTGTGAGAGTGAAGATCCTCACCTTCGGAGTACTCCTTCTTTTGACCATTGATACGATACTTCTCAACCGAGCCCTGC-PO4	90

## Sheet: index for each library
	Paired substrates	Forward primer	Index Sequence 5ʹ → 3ʹ	Reverse primer	Index Sequence 5ʹ → 3ʹ
library 1	Oligo 0N + Oligo 8	i501 primer	﻿AGGCTATA	i701 primer	﻿ATTACTCG
	Oligo 1N + Oligo 8	i501 primer	﻿AGGCTATA	i701 primer	﻿ATTACTCG
library 2	Oligo 2N + Oligo 8	i502 primer	﻿GCCTCTAT	i702 primer	﻿TCCGGAGA
library 3	Oligo 3N + Oligo 8	i503 primer	﻿AGGATAGG	i703 primer	﻿CGCTCATT
library 4	Oligo 4N + Oligo 8	i504 primer	﻿TCAGAGCC	i704 primer	﻿GAGATTCC
library 5	Oligo 5N + Oligo 8	i505 primer	﻿CTTCGCCT	i705 primer	﻿ATTCAGAA
library 6	Oligo 0N + Oligo 10	i506 primer	﻿TAAGATTA	i706 primer	﻿GAATTCGT
	Oligo 1N + Oligo 10	i506 primer	﻿TAAGATTA	i706 primer	﻿GAATTCGT
library 7	Oligo 2N + Oligo 10	i507 primer	﻿ACGTCCTG	i707 primer	﻿CTGAAGCT
library 8	Oligo 3N + Oligo 10	i508 primer	﻿GTCAGTAC	i708 primer	﻿TAATGCGC
library 9	Oligo 4N + Oligo 10	i503 primer	﻿AGGATAGG	i709 primer	﻿CGGCTATG
library 10	Oligo 5N + Oligo 10	i504 primer	﻿TCAGAGCC	i710 primer	﻿TCCGCGAA

## Sheet: 24 characters encoding
Base pairing	encoding	Base pairing	encoding	Base pairing	encoding	Base pairing	encoding
A : A	A	C : A	F	G : A	J	T : A	M
A : C	B	C : C	C	G : C	K	T : C	N
A : G	D	C : G	H	G : G	G	T : G	O
A : T	E	C : T	I	G : T	L	T : T	T
A : -	0	C : -	2	G : -	4	T : -	6
- : A	1	- : C	3	- : G	5	- : T	7
first nucleotide is belonged to extended oligonucleotide
second nucleotide is the complement nucleotide of the templated oligonucltide
