# Supplementary material for: Pol θ-mediated end-joining uses microhomologies containing mismatches
Source: Nat Commun. 2025 Jul 2;16:6085. doi: 10.1038/s41467-025-61258-3 (PMC12222517; doi:10.1038/s41467-025-61258-3)
Supplement: Supplementary file 4 — Supplementary Data 2 [file 41467_2025_61258_MOESM4_ESM.xlsx]

## Sheet: Sheet1
Supplementary Data 2. Oligonucleotides for small-scale TMEJ experiments
Name	Sequence 5ʹ → 3ʹ	Length (nt)
Oligo 1	Cy5/TGACTATACAGCTAAGGGATCCTCTCACCGAGCGTATCTGCTGGGTTGTGGATGAATTACATATGCTGGGAGAACCAAGATTGGGCAGGG	90
Oligo 2	Cy5/TGACTATACAGCTAAGGGATCCTCTCACCGAGCGTATCTGCTGGGTTGTGGATGAATTACATATGCTGGGAGAACCAAGATTGGGCAGGGTT	92
Oligo 3	﻿Cy3/AGTCTGAGCTCGGTGTGAGAGTGAAGATCCTCACCTTCGGAGTACTCCTTCTTTTGACCATTGATACGATACTTCTCAGCCGAGCCCTGC	90
Oligo 6	Cy5/TGACTATACAGCTAAGGGATCCTCTCACCGAGCGTATCTGCTGGGTTGTGGATGAATTACATATGCTGGGAGAACCAAGATTGGGCTCGG	90
Oligo 7	﻿Cy3/AGTCTGAGCTCGGTGTGAGAGTGAAGATCCTCACCTTCGGAGTACTCCTTCTTTTGACCATTGATACGATACTTCTCAACCGAGCCCTGC	90
Oligo 8	AGTCTGAGCTCGGTGTGAGAGTGAAGAUCCTCACCTTCGGAGUACTCCTTCTTTTGACCAUTGATACGATACTTCTCAACCGAGCCCTGC	90
Oligo 9	Cy3/AGTCTGAGCTCGGTGTGAGAGTGAAGAUCCTCACCTTCGGAGUACTCCTTCTTTTGACCAUTGATACGATACTTCTCAACCGAGCCCTGC	90
Oligo 10	Cy3/AGTCTGAGCTCGGTGTGAGAGTGAAGATCCTCACCTTCGGAGTACTCCTTCTTTTGACCATTGATACGATACTTCTCAACCGAGCCCTGC/PO4	90
Oligo 62	Cy5/TGACTATACAGCTAATGGATCCTCTCACATCACGTATCTGCTGGGTTGTGGATGAATTACATATGCTGGGAGAACTAAGATTGGGCTCGG	90
Oligo 72	﻿Cy3/AGTCTGAGCTCGGTGTGAGAGTGAAGATCCTCACCTTCGGAGTACTCCTTCTTTTGACCATTGATACGATACTTCTCAACCGAGCCC	87
Oligo 0N0M	Cy5/TGACTATACAGCTAAGGGATCCTCTCACCGAGCGTATCTGCTGGGTTGTGGATGAATTACATATGCTGGGAGAACCAAGATTGGGCAG	88
Oligo 1N1M	Cy5/TGACTATACAGCTAAGGGATCCTCTCACCGAGCGTATCTGCTGGGTTGTGGATGAATTACATATGCTGGGAGAACCAAGATTGGGCAGA	89
Oligo 2N2M	Cy5/TGACTATACAGCTAAGGGATCCTCTCACCGAGCGTATCTGCTGGGTTGTGGATGAATTACATATGCTGGGAGAACCAAGATTGGGCAGAA	90
Oligo 3N3M	Cy5/TGACTATACAGCTAAGGGATCCTCTCACCGAGCGTATCTGCTGGGTTGTGGATGAATTACATATGCTGGGAGAACCAAGATTGGGCAGAAT	91
Oligo 4N4M	Cy5/TGACTATACAGCTAAGGGATCCTCTCACCGAGCGTATCTGCTGGGTTGTGGATGAATTACATATGCTGGGAGAACCAAGATTGGGCAGAATC	92
Oligo 5N5M	Cy5/TGACTATACAGCTAAGGGATCCTCTCACCGAGCGTATCTGCTGGGTTGTGGATGAATTACATATGCTGGGAGAACCAAGATTGGGCAGAATCT	93
Oligo 6N6M	Cy5/TGACTATACAGCTAAGGGATCCTCTCACCGAGCGTATCTGCTGGGTTGTGGATGAATTACATATGCTGGGAGAACCAAGATTGGGCAGAATCTA	94
Oligo 1N1B	Cy5/TGACTATACAGCTAAGGGATCCTCTCACCGAGCGTATCTGCTGGGTTGTGGATGAATTACATATGCTGGGAGAACCAAGATTGGGCAGC	89
Oligo 2N2B	Cy5/TGACTATACAGCTAAGGGATCCTCTCACCGAGCGTATCTGCTGGGTTGTGGATGAATTACATATGCTGGGAGAACCAAGATTGGGCAGCC	90
Oligo 3N3B	Cy5/TGACTATACAGCTAAGGGATCCTCTCACCGAGCGTATCTGCTGGGTTGTGGATGAATTACATATGCTGGGAGAACCAAGATTGGGCAGCCG	91
Oligo 4N4B	Cy5/TGACTATACAGCTAAGGGATCCTCTCACCGAGCGTATCTGCTGGGTTGTGGATGAATTACATATGCTGGGAGAACCAAGATTGGGCAGCCGA	92
Oligo 5N5B	Cy5/TGACTATACAGCTAAGGGATCCTCTCACCGAGCGTATCTGCTGGGTTGTGGATGAATTACATATGCTGGGAGAACCAAGATTGGGCAGCCGAG	93
Oligo 6N6B	Cy5/TGACTATACAGCTAAGGGATCCTCTCACCGAGCGTATCTGCTGGGTTGTGGATGAATTACATATGCTGGGAGAACCAAGATTGGGCAGCCGAGC	94
Oligo 3N1M	Cy5/TGACTATACAGCTAAGGGATCCTCTCACCGAGCGTATCTGCTGGGTTGTGGATGAATTACATATGCTGGGAGAACCAAGATTGGGCAGGGT	91
Oligo 4N2M	Cy5/TGACTATACAGCTAAGGGATCCTCTCACCGAGCGTATCTGCTGGGTTGTGGATGAATTACATATGCTGGGAGAACCAAGATTGGGCAGGGTC	92
Oligo 5N3M	Cy5/TGACTATACAGCTAAGGGATCCTCTCACCGAGCGTATCTGCTGGGTTGTGGATGAATTACATATGCTGGGAGAACCAAGATTGGGCAGGGTCT	93
Oligo 6N4M	Cy5/TGACTATACAGCTAAGGGATCCTCTCACCGAGCGTATCTGCTGGGTTGTGGATGAATTACATATGCTGGGAGAACCAAGATTGGGCAGGGTCTA	94
Oligo 3N1B	Cy5/TGACTATACAGCTAAGGGATCCTCTCACCGAGCGTATCTGCTGGGTTGTGGATGAATTACATATGCTGGGAGAACCAAGATTGGGCAGGGA	91
Oligo 4N2B	Cy5/TGACTATACAGCTAAGGGATCCTCTCACCGAGCGTATCTGCTGGGTTGTGGATGAATTACATATGCTGGGAGAACCAAGATTGGGCAGGGAG	92
Oligo 5N3B	Cy5/TGACTATACAGCTAAGGGATCCTCTCACCGAGCGTATCTGCTGGGTTGTGGATGAATTACATATGCTGGGAGAACCAAGATTGGGCAGGGAGA	93
Oligo 6N4B	Cy5/TGACTATACAGCTAAGGGATCCTCTCACCGAGCGTATCTGCTGGGTTGTGGATGAATTACATATGCTGGGAGAACCAAGATTGGGCAGGGAGAT	94
