# Supplementary material for: Pol θ-mediated end-joining uses microhomologies containing mismatches
Source: Nat Commun. 2025 Jul 2;16:6085. doi: 10.1038/s41467-025-61258-3 (PMC12222517; doi:10.1038/s41467-025-61258-3)
Supplement: Supplementary file 7 — Source Data [file 41467_2025_61258_MOESM7_ESM.xlsx]

## Sheet: Fig 1a Pol theta purification
Fig 1a Purified Pol θ Δcen separated and stained on 4-15% Mini-PROTEAN™ TGX Stain-Free™ Protein Gels
Yellow dash box indicates image used in the manuscript

## Sheet: Fig 1c TMEJ
Fig 1c TMEJ with Oligo 1/2 and Oligo 7
Yellow and black dash box indicates image used in manuscript
	merged image
	Cy5 channel										Cy3 channel
quantification
TMEJ percentage (%)
		oligo 1+7					oligo 2+7
	Cy5 intensity		1	5	15min			1	5	15min
	TMEJ		2862.15	3988.05	4088.22			831.456	1332.43	1202.18
	stem loop		6362.07	7834.97	8289.27			7077.35	7663.12	7235.42
	original		6581.38	2690.89	2287.77			5210.96	968.849	623.607
	total		15805.6	14513.9	14665.3			13119.8	9964.4	9061.21
	TMEJ percentage		18.1085	27.4774	27.8769			6.33743	13.3719	13.2674
	Cy3 intensity
	TMEJ		2479.15	2688.45	2410.79			1066.53	1234.01	1171.36
	stem loop		3766.83	8316.07	6689.24			5070.56	10629.4	8847.33
	original		6356.38	2833.55	1217.7			6894.38	2514.77	1124.04
	total		12602.4	13838.1	10317.7			13031.5	14378.1	11142.7
	TMEJ percentage		19.6721	19.4279	23.3655			8.18425	8.58256	10.5123
	average percentage		18.8903	23.4527	25.6212			7.26084	10.9772	11.8898

## Sheet: Fig 1d TMEJ
Fig 1d TMEJ with Oligo 1 and Oligo 7
Yellow and black dash box indicates image used in manuscript
	merged image
	Cy5 channel										Cy3 channel

## Sheet: Fig 1e TMEJ digestion 
Fig 1e TMEJ digestion
Yellow and black dash box indicates image used in manuscript
	merged image
	Cy5 channel								Cy3 channel

## Sheet: Fig 1f TMEJ outcome alignment
Fig 1f Oligo 62 + Oligo 7 TMEJ outcomes alignment
Black dash box indicates image used in manuscript

## Sheet: Fig 2a Fig S8a
Fig 2a Oligo 2N2M + Oligo 7 TMEJ gel and TMEJ outcomes alignment
Yellow and black dash box indicates image used in manuscript											quantification-TMEJ percentage (%)
	merged image
												Cy5 intensity		Cy3 intensity		Cy5-TMEJ percentage		Cy3-TMEJ percentage		average percentage
											TMEJ	7761.37		5302.63		18.4647		8.87968		13.6722
											stem loop extension	28201		49454.8
											original	6071.26		4959.03
											total	42033.6		59716.4
	Cy5 channel								Cy3 channel
Fig 8a

## Sheet: Fig 2c TMEJ+Oligo 0N0M+7 10 9 
Fig 2c TMEJ with Oligo 0N0M + Oligo 7/10/9
Yellow and black dash box indicates image used in manuscript
	merged image
	Cy5 channel								Cy3 channel
quantification
TMEJ percentage										TMEJ percentage
	cy5 intensity				cy3 intensity					Cy5-TMEJ percentage				Cy3-TMEJ percentage				TMEJ percentage-average
oligo 7		Δcen				Δcen				Δcen				Δcen
TMEJ		9783.6	12796.8	13387		5474.1	8140.87	9034.77		14.4567	19.0292	21.3552		10.9466	11.5016	13.0319		12.7016	15.2654	17.1936
stem loop extension		15982.1	32897.1	38547.4		5877.28	40217.9	51703.7
original		41909.7	21554	10752.8		38655.7	22421.5	8589.47
total		67675.4	67248	62687.2		50007.1	70780.2	69327.9
oligo 10
TMEJ		13454.3	16185.8	16301.5		6434.22	7064.15	6940.97		18.5454	22.9197	25.0669		13.7144	15.3394	15.4953		16.1299	19.1295	20.2811
stem loop extension		27183.5	35486.5	34809.2
original		31910.4	18947.2	13921.3		40481.6	38988.3	37853.1
total		72548.3	70619.5	65032.1		46915.9	46052.4	44794
oligo 9
TMEJ		11605.4	14500	11989.9		7395.24	7800.36	6456.87		17.8685	22.724	20.3425		11.6771	10.9149	9.50932		14.7728	16.8195	14.9259
stem loop extension		24680.8	35162.7	35518.8		23608.4	48458.4	54664.7
original		28662.8	14146.5	11431.5		32327.7	15206.1	6778.98
total		64948.9	63809.2	58940.2		63331.3	71464.9	67900.5

## Sheet: Fig 2d S8b outcomes alignment
Fig 2d/S8b Oligo 2N2M + Oligo 10/9 TMEJ outcomes alignment
Black dash box indicates image used in manuscript
Oligo 2N2M+Oligo 10
Oligo 2N2M +Oligo 9

## Sheet: Fig 3b TMEJ+ 0N0M-6N6M+7
Fig 3b TMEJ with Oligo 0N0M-6N6M+ Oligo 7- Pol θΔcen vs Klenow (exo-)
Yellow and black dash box indicates image used in manuscript
	merged image
	Cy5 channel								Cy3 channel
quantification-TMEJ percentage (%)
Experiment 1
		cy5 intensity	cy3 intensity	cy5-TMEJ percentage	cy3-TMEJ percentage		TMEJ percentage-average
4 bp MH + 0 nt		Δcen	Δcen	Δcen	Δcen
TMEJ		7123.75	4142.07	16.2738	11.6312		13.9525
stem loop extension		30083.3	24530.1
original		6567.2	6939.64
total		43774.3	35611.8
4 bp MH + 1 nt
TMEJ		7752.29	4418.97	13.7156	12.0603		12.8879
stem loop extension		43149.8	24678.6
original		5619.55	7543.2
total		56521.6	36640.8
4 bp MH + 2 nt
TMEJ		6422.29	3345.54	14.3688	9.53695		11.9529
stem loop extension		33656.1	25521.8
original		4617.6	6212.45
total		44696	35079.8
4 bp MH + 3 nt
TMEJ		2869.2	1412.65	7.07938	4.21843		5.64891
stem loop extension		34507.9	25292.5
original		3151.92	6782.4
total		40529.1	33487.5
4 bp MH + 4 nt
TMEJ		1525.34	1043.77	4.7584	3.04678		3.90259
stem loop extension		28799.6	25114.6
original		1730.68	8099.76
total		32055.6	34258.1
4 bp MH + 5 nt
TMEJ		1514.87	1293.48	4.45162	3.59601		4.02382
stem loop extension		30442.4	26219.4
original		2072.39	8456.88
total		34029.6	35969.8
4 bp MH + 6 nt
TMEJ		4571.12	1830.2	9.40387	5.06593		7.2349
stem loop extension		41955.4	26517.4
original		2082.43	7780.12
total		48609	36127.7
Experiment 2
		cy5 intensity	cy3 intensity	cy5-TMEJ percentage	cy3-TMEJ percentage		TMEJ percentage-average			two experiment -TMEJ percentage average
4 bp MH + 0 nt		Δcen	Δcen	Δcen	Δcen
TMEJ		6862.89	6223.29	17.2964	10.1166		13.7065			13.8295
stem loop extension		25575.1	49332.9
original		7240.23	5959.69
total		39678.2	61515.9
4 bp MH + 1 nt
TMEJ		8889.74	7999.21	17.2504	12.1047		14.6776			13.7827
stem loop extension		37108.2	50642.6
original		5535.52	7441.76
total		51533.5	66083.5
4 bp MH + 2 nt
TMEJ		7761.37	5302.63	18.4647	8.87968		13.6722			12.8125
stem loop extension		28201	49454.8
original		6071.26	4959.03
total		42033.6	59716.4
4 bp MH + 3 nt
TMEJ		3788.88	2469.62	8.88872	4.1535		6.52111			6.08501
stem loop extension		32758.3	50479.4
original		6078.53	6509.81
total		42625.7	59458.8
4 bp MH + 4 nt
TMEJ		1492.13	1884.93	4.72004	3.21534		3.96769			3.93514
stem loop extension		26087.7	50788.7
original		4032.89	5949.4
total		31612.7	58623.1
4 bp MH + 5 nt
TMEJ		1720.72	1965.55	4.90846	3.24613		4.07729			4.05055
stem loop extension		28611.2	52099.1
original		4724.31	6485.93
total		35056.2	60550.6
4 bp MH + 6 nt
TMEJ		6973.39	3256.4	11.2405	4.88605		8.06325			7.64908
stem loop extension		47366	56854.1
original		7698.93	6536.23
total		62038.3	66646.8

## Sheet: Fig 3c S8c outcome alignment
Fig 3c/S8c Oligo0N0M + Oligo 7 TMEJ outcomes alignment
Black dash box indicates image used in manuscript

[truncated: 39 more sheets: Fig 3d S8d outcome alignment , Fig 3e MH types, Fig 3f MH anchoring, Fig 4c correlation oligo 8vs10, Fig 5a S4a-c, Fig 5c lib 6-10 MH anchoring, Fig 5d lib 6-10 MH distribution, Fig 6b matches bp within MH, Fig 6c cluster of favored MH , Fid 6d P1 match fraction, Fig 6e P1 match plus , Fig 7a S5a-b, Fig 7b S7 S5c, Fig S1a TMEJ, Fig S1c TMEJ, Fig S3a TMEJ, Fig S3b TMEJ quantification, Fig S3c TMEJ, Fig S3d MH types, Fig 3e MH anchoring  …]
